# Supplementary material for: Inferring gene function from evolutionary change in signatures of translation efficiency
Source: Genome Biol. 2014 Mar 3;15(3):R44. doi: 10.1186/gb-2014-15-3-r44 (PMC4054840; doi:10.1186/gb-2014-15-3-r44)
Supplement: Additional file 18 — An exhaustive list of the inferred clusters of orthologous groups (COGs)-phenotype links. [file gb-2014-15-3-r44-S18.xlsx]

## Sheet: Table A
phenotype or environment	numOrgs	a	b	c	d	P Fisher	q (FDR corr)	enrich	P RF	COG
Aerotolerant vs StrictAnaero	514|728	381	135	64	110	5.1e-18	2.2272e-15	2.01	1e-06	COG:539 Ribosomal protein S1
Aerotolerant vs StrictAnaero	514|728	253	1516	8	328	3.7e-12	6.14019e-10	6.01	0.0017	COG:1249 Pyruvate/2-oxoglutarate dehydrogenase complex, dihydrolipoamide dehydrogenase (E3) component, and related enzymes
Aerotolerant vs StrictAnaero	514|728	121	583	8	248	4.2e-10	4.38107e-08	5.5	0.0031	COG:719 ABC-type transport system involved in Fe-S cluster assembly, permease component
Aerotolerant vs StrictAnaero	514|728	10	445	20	85	3.4e-09	2.88606e-07	0.12	0.0027	COG:1884 Methylmalonyl-CoA mutase, N-terminal domain/subunit
Aerotolerant vs StrictAnaero	514|728	143	158	12	74	5.3e-09	3.945e-07	3.41	0.00017	COG:538 Isocitrate dehydrogenases
Aerotolerant vs StrictAnaero	514|728	117	393	4	110	1.5e-07	7.26648e-06	6.54	1e-300	COG:1048 Aconitase A
Aerotolerant vs StrictAnaero	514|728	102	1253	3	335	2.1e-07	9.88207e-06	8.48	0.0016	COG:542 ATPases with chaperone activity, ATP-binding subunit
Aerotolerant vs StrictAnaero	514|728	146	412	30	235	7.1e-07	2.71684e-05	2.31	0.0064	COG:468 RecA/RadA recombinase
Aerotolerant vs StrictAnaero	514|728	11	8	5	59	1.2e-05	0.000324873	7.41	0.0035	COG:1635 Flavoprotein involved in thiazole biosynthesis
Aerotolerant vs StrictAnaero	514|728	23	1966	13	215	2.7e-05	0.000616624	0.2	0.0014	COG:2271 Sugar phosphate permease
Aerotolerant vs StrictAnaero	514|728	32	93	37	28	3.1e-05	0.000685791	0.45	0.0049	COG:2257 Uncharacterized homolog of the cytoplasmic domain of flagellar protein FhlB
Aerotolerant vs StrictAnaero	514|728	1	409	4	44	0.0005	0.00705098	0.03	3.8e-07	COG:384 Predicted epimerase, PhzC/PhzF homolog
Aerotolerant vs StrictAnaero	514|728	6	490	21	392	0.00066	0.0089837	0.24	0.0017	COG:543 2-polyprenylphenol hydroxylase and related flavodoxin oxidoreductases
Aerotolerant vs StrictAnaero	514|728	0	121	5	36	0.00086	0.01131	0	0.00042	COG:4767 Glycopeptide antibiotics resistance protein
Aerotolerant vs StrictAnaero	514|728	9	128	6	9	0.00098	0.0124177	0.16	0.0065	COG:2149 Predicted membrane protein
Aerotolerant vs StrictAnaero	514|728	6	369	13	159	0.0015	0.017238	0.21	0.008	COG:1086 Predicted nucleoside-diphosphate sugar epimerases
Aerotolerant vs StrictAnaero	514|728	4	11	0	46	0.0026	0.0282104	inf	0.0046	COG:1369 RNase P/RNase MRP subunit POP5
Aerotolerant vs StrictAnaero	514|728	0	96	2	4	0.0029	0.0297148	0	0.0024	COG:3816 Uncharacterized protein conserved in bacteria
Aerotolerant vs StrictAnaero	514|728	30	473	2	187	0.004	0.0372857	5.64	0.0093	COG:466 ATP-dependent Lon protease, bacterial type
Aerotolerant vs StrictAnaero	514|728	12	138	11	33	0.0059	0.0496541	0.32	0.0008	COG:2235 Arginine deiminase
Aerotolerant vs StrictAnaero	514|728	6	32	1	72	0.0063	0.0519858	11.53	6.5e-05	COG:1964 Predicted Fe-S oxidoreductases
Aerotolerant vs StrictAnaero	514|728	0	124	3	27	0.0068	0.0553933	0	0.00087	COG:3419 Tfp pilus assembly protein, tip-associated adhesin PilY1
Aerotolerant vs StrictAnaero	514|728	13	85	19	39	0.0069	0.0561604	0.41	0.00012	COG:2046 ATP sulfurylase (sulfate adenylyltransferase)
FacultativeAero vs StrictAero	217|513	121	94	49	233	1.2e-19	2.28327e-16	3.24	0.0012	COG:126 3-phosphoglycerate kinase
FacultativeAero vs StrictAero	217|513	27	89	6	130	9.1e-06	0.000951887	5.28	0.0022	COG:696 Phosphoglyceromutase
FacultativeAero vs StrictAero	217|513	6	217	39	253	1.2e-05	0.00103785	0.2	0.007	COG:201 Preprotein translocase subunit SecY
FacultativeAero vs StrictAero	217|513	5	284	47	474	1.7e-05	0.00135235	0.19	0.0003	COG:175 3'-phosphoadenosine 5'-phosphosulfate sulfotransferase (PAPS reductase)/FAD synthetase and related enzymes
FacultativeAero vs StrictAero	217|513	6	324	35	357	3.1e-05	0.00208918	0.2	0.0029	COG:790 FOG: TPR repeat, SEL1 subfamily
FacultativeAero vs StrictAero	217|513	2	442	23	633	0.00061	0.0206896	0.13	0.00057	COG:3415 Transposase and inactivated derivatives
FacultativeAero vs StrictAero	217|513	3	288	29	515	0.0011	0.0305641	0.19	0.0042	COG:1247 Sortase and related acyltransferases
FacultativeAero vs StrictAero	217|513	9	61	15	22	0.0028	0.0558155	0.32	2.9e-07	COG:1149 MinD superfamily P-loop ATPase containing an inserted ferredoxin domain
FacultativeAero vs StrictAero	217|513	9	591	43	1038	0.0048	0.0757971	0.38	0.0068	COG:1192 ATPases involved in chromosome partitioning
FacultativeAero vs StrictAero	217|513	13	207	38	248	0.007	0.100354	0.45	8.8e-05	COG:328 Ribonuclease HI
FacultativeAero vs StrictAero	217|513	1	79	4	18	0.0073	0.101843	0.07	0.0056	COG:3086 Positive regulator of sigma E activity
aquatic vs. terrestrial	167|238	31	17	7	40	8.5e-07	0.00051304	4.34	0.0045	COG:2916 DNA-binding protein H-NS
aquatic vs. terrestrial	167|238	2	67	6	11	0.00057	0.069333	0.08	0.00031	COG:1775 Benzoyl-CoA reductase/2-hydroxyglutaryl-CoA dehydratase subunit, BcrC/BadD/HgdB
aquatic vs. terrestrial	167|238	32	229	2	110	0.00064	0.0727134	6.87	0.0051	COG:4206 Outer membrane cobalamin receptor protein
aquatic vs. terrestrial	167|238	15	378	0	204	0.0037	0.260383	inf	2.1e-06	COG:546 Predicted phosphatases
aquatic vs. terrestrial	167|238	48	46	4	19	0.0044	0.26862	2.94	0.004	COG:2161 Antitoxin of toxin-antitoxin stability system
aquatic vs. terrestrial	167|238	4	166	8	58	0.0048	0.280758	0.19	7e-05	COG:34 Glutamine phosphoribosylpyrophosphate amidotransferase
aquatic vs. terrestrial	167|238	4	156	7	48	0.0071	0.334298	0.2	2.1e-07	COG:1432 Uncharacterized conserved protein
aquatic vs. terrestrial	167|238	3	127	16	133	0.0073	0.334298	0.22	2.5e-05	COG:1064 Zn-dependent alcohol dehydrogenases
aquatic vs. terrestrial	167|238	11	125	15	54	0.0076	0.334298	0.37	0.0077	COG:216 Protein chain release factor A
Endospores	75|412	14	11	67	395	4.2e-06	0.000960178	3.86	3.6e-06	COG:811 Biopolymer transport proteins
Endospores	75|412	3	0	4	39	0.0023	0.105142	10.75	1e-300	COG:3417 Collagen-binding surface adhesin SpaP (antigen I/II family)
Endospores	75|412	0	31	4	10	0.0067	0.189227	0	0.0061	COG:5294 Uncharacterized protein conserved in bacteria
free-living vs. host-associated	238|460	67	122	33	165	2.7e-05	0.00560373	2.13	0.0071	COG:712 F0F1-type ATP synthase, delta subunit (mitochondrial oligomycin sensitivity protein)
free-living vs. host-associated	238|460	26	95	29	35	0.0012	0.0653067	0.47	0.00084	COG:1324 Uncharacterized protein involved in tolerance to divalent cations
free-living vs. host-associated	238|460	49	234	14	182	0.0014	0.0685477	2.42	0.0067	COG:1476 Predicted transcriptional regulators
free-living vs. host-associated	238|460	36	47	13	56	0.0016	0.07268	2.3	0.0097	COG:2857 Cytochrome c1
free-living vs. host-associated	238|460	4	74	11	34	0.003	0.110478	0.21	1.3e-05	COG:3427 Uncharacterized conserved protein
free-living vs. host-associated	238|460	0	525	9	602	0.0046	0.145044	0	0.0036	COG:3547 Transposase and inactivated derivatives
free-living vs. host-associated	238|460	46	576	17	474	0.0057	0.153018	2.14	0.006	COG:715 ABC-type nitrate/sulfonate/bicarbonate transport systems, periplasmic components
free-living vs. host-associated	238|460	2	4	3	206	0.0063	0.153018	23.22	1.3e-11	COG:5651 PPE-repeat proteins
free-living vs. host-associated	238|460	52	479	13	283	0.0066	0.153018	2.23	0.00018	COG:824 Predicted thioesterase
Gram Stain=positive	216|682	64	109	308	102	7.8e-18	3.61651e-15	0.49	1e-300	COG:105 Nucleoside diphosphate kinase
Gram Stain=positive	216|682	1	175	36	429	0.0001	0.00267939	0.07	0.0046	COG:439 Biotin carboxylase
Gram Stain=positive	216|682	5	2	19	172	0.00031	0.0064376	7.18	0.0049	COG:1553 Uncharacterized conserved protein involved in intracellular sulfur reduction
Gram Stain=positive	216|682	1	104	38	361	0.0016	0.023621	0.1	0.0028	COG:1008 NADH:ubiquinone oxidoreductase subunit 4 (chain M)
Gram Stain=positive	216|682	0	75	2	4	0.0046	0.0527479	0	1e-300	COG:4640 Predicted membrane protein
Gram Stain=positive	216|682	3	0	4	29	0.0049	0.0546046	8.25	0.00012	COG:1229 Formylmethanofuran dehydrogenase subunit A
Gram Stain=positive	216|682	2	1	2	60	0.0085	0.0808509	20.67	1e-300	COG:5598 Trimethylamine:corrinoid methyltransferase
Gram Stain=positive	216|682	5	17	2	66	0.0087	0.0822924	7.73	0.0077	COG:2191 Formylmethanofuran dehydrogenase subunit E
Grows in groups	61|289	16	240	48	275	0.0012	0.085897	0.42	0.0096	COG:1695 Predicted transcriptional regulators
Grows in groups	61|289	8	9	17	110	0.0024	0.123065	3.52	7.5e-10	COG:696 Phosphoglyceromutase
Grows in groups	61|289	2	4	0	53	0.0088	0.252891	inf	2.3e-05	COG:3806 Anti-sigma factor
Halophilic	40|180	20	37	5	77	2.3e-05	0.00860706	5.75	0.00025	COG:2113 ABC-type proline/glycine betaine transport systems, periplasmic components
Halophilic	40|180	19	20	5	46	6.9e-05	0.0128733	4.97	1.2e-06	COG:1813 Predicted transcription factor, homolog of eukaryotic MBF1
Halophilic	40|180	14	27	6	67	0.00078	0.0908212	4.15	0.0079	COG:2358 TRAP-type uncharacterized transport system, periplasmic component
Halophilic	40|180	5	8	2	58	0.0015	0.129523	11.54	4.7e-05	COG:2063 Flagellar basal body L-ring protein
Halophilic	40|180	5	34	1	142	0.0018	0.140843	18.33	0.0024	COG:7 Uroporphyrinogen-III methylase
Halophilic	40|180	5	23	0	62	0.0022	0.15456	inf	0.0022	COG:293 23S rRNA methylase
Halophilic	40|180	2	0	2	61	0.0029	0.185015	31.5	1.9e-13	COG:3590 Predicted metalloendopeptidase
Halophilic	40|180	3	4	0	35	0.003	0.189405	inf	0.0061	COG:3610 Uncharacterized conserved protein
Halophilic	40|180	3	23	0	136	0.0037	0.208766	inf	0.0073	COG:482 Predicted tRNA(5-methylaminomethyl-2-thiouridylate) methyltransferase, contains the PP-loop ATPase domain
Halophilic	40|180	2	0	0	15	0.0074	0.282614	inf	4.2e-07	COG:3015 Uncharacterized lipoprotein NlpE involved in copper resistance
Mammalian pathogen: blood	35|163	9	21	6	83	0.0023	0.89037	4.45	3.9e-07	COG:3832 Uncharacterized conserved protein
Mammalian pathogen: blood	35|163	9	16	6	60	0.004	1	3.96	2.3e-05	COG:649 NADH:ubiquinone oxidoreductase 49 kD subunit 7
Mammalian pathogen: blood	35|163	6	6	5	39	0.0075	1	4.4	0.001	COG:1006 Multisubunit Na+/H+ antiporter, MnhC subunit
Mammalian pathogen: enteric	31|163	6	46	0	123	0.00056	0.0872262	inf	5.1e-11	COG:2252 Permeases
Mammalian pathogen: enteric	31|163	6	28	3	120	0.0036	0.268726	7.24	1.1e-09	COG:449 Glucosamine 6-phosphate synthetase, contains amidotransferase and phosphosugar isomerase domains
Mammalian pathogen: enteric	31|163	9	15	11	87	0.0042	0.268726	3.34	1.3e-08	COG:35 Uracil phosphoribosyltransferase
Mammalian pathogen: enteric	31|163	20	17	19	55	0.0056	0.301716	2.11	0.00027	COG:1047 FKBP-type peptidyl-prolyl cis-trans isomerases 2
Mammalian pathogen: enteric	31|163	9	19	12	107	0.0058	0.301716	3.19	6.4e-05	COG:594 RNase P protein component
Mammalian pathogen: enteric	31|163	8	26	7	111	0.0058	0.301716	3.97	0.0025	COG:439 Biotin carboxylase
Mammalian pathogen: heart	8|163	3	5	1	148	0.00035	0.530265	55.88	0.00051	COG:1082 Sugar phosphate isomerases/epimerases
Mammalian pathogen: heart	8|163	2	5	0	93	0.0042	1	inf	1.1e-08	COG:2177 Cell division protein
Mammalian pathogen: heart	8|163	4	6	10	140	0.0058	1	6	1.3e-06	COG:1064 Zn-dependent alcohol dehydrogenases
Mammalian pathogen: nervous system	17|163	3	0	5	67	0.00083	0.4263	14.4	1e-06	COG:2346 Truncated hemoglobins
Mammalian pathogen: oportunistic nosocomial	16|163	5	1	13	61	0.0018	0.437893	4.74	2.4e-09	COG:1290 Cytochrome b subunit of the bc complex
Mammalian pathogen: oportunistic nosocomial	16|163	7	1	22	39	0.008	1	2.43	0.0019	COG:2224 Isocitrate lyase
Mammalian pathogen: oral cavity	8|163	3	2	21	229	0.0065	0.53648	7.14	0.00096	COG:1250 3-hydroxyacyl-CoA dehydrogenase
Mammalian pathogen: oral cavity	8|163	3	6	10	244	0.0067	0.53648	8.47	0.0025	COG:4771 Outer membrane receptor for ferrienterochelin and colicins
Mammalian pathogen: oral cavity	8|163	3	18	5	349	0.0071	0.536984	10.11	0.00019	COG:1126 ABC-type polar amino acid transport system, ATPase component
Mammalian pathogen: respiratory	43|163	21	43	18	156	0.00011	0.057536	3.17	0.0056	COG:1225 Peroxiredoxin
Mammalian pathogen: respiratory	43|163	7	5	2	33	0.00036	0.118742	10.21	0.00076	COG:2967 Uncharacterized protein affecting Mg2+/Co2+ transport
Mammalian pathogen: respiratory	43|163	5	37	0	90	0.0028	0.314769	inf	0.0072	COG:219 Predicted rRNA methylase (SpoU class)
Mammalian pathogen: respiratory	43|163	4	11	1	58	0.0052	0.367749	15.73	2.2e-07	COG:1585 Membrane protein implicated in regulation of membrane protease activity
Mammalian pathogen: skin, soft tissues	24|163	5	9	1	86	0.00014	0.092925	31.07	1.5e-08	COG:1426 Uncharacterized protein conserved in bacteria
Mammalian pathogen: skin, soft tissues	24|163	4	24	0	156	0.00044	0.14679	inf	0.00018	COG:1181 D-alanine-D-alanine ligase and related ATP-grasp enzymes
Mammalian pathogen: skin, soft tissues	24|163	6	0	9	32	0.00047	0.14679	4.56	0.0013	COG:1799 Uncharacterized protein conserved in bacteria
Mammalian pathogen: skin, soft tissues	24|163	3	4	0	31	0.0041	0.6111	inf	0.00085	COG:432 Uncharacterized conserved protein
Mammalian pathogen: skin, soft tissues	24|163	7	14	8	90	0.0052	0.6111	4.08	0.0059	COG:3832 Uncharacterized conserved protein
Mammalian pathogen: skin, soft tissues	24|163	5	1	4	19	0.0055	0.6111	4.79	9.9e-06	COG:4618 ABC-type protease/lipase transport system, ATPase and permease components
Mammalian pathogen: skin, soft tissues	24|163	12	5	35	73	0.0055	0.6111	2.18	0.0012	COG:347 Nitrogen regulatory protein PII
Mammalian pathogen: skin, soft tissues	24|163	3	5	1	52	0.0058	0.6111	19.88	0.005	COG:3518 Uncharacterized protein conserved in bacteria
Mammalian pathogen: skin, soft tissues	24|163	4	6	3	57	0.0064	0.612397	8	1.1e-08	COG:2225 Malate synthase
Mammalian pathogen: skin, soft tissues	24|163	5	10	5	79	0.0066	0.612397	5.6	0.00018	COG:1932 Phosphoserine aminotransferase
Mammalian pathogen: skin, soft tissues	24|163	3	31	3	407	0.007	0.61425	12.06	6.4e-08	COG:561 Predicted hydrolases of the HAD superfamily
Mammalian pathogen: skin, soft tissues	24|163	4	8	3	63	0.0092	0.643696	7.33	3.1e-08	COG:1843 Flagellar hook capping protein
Motility	379|610	8	1	1	7	0.0034	0.0969895	7.11	0.00022	COG:4004 Uncharacterized protein conserved in archaea
Motility	379|610	0	61	7	46	0.0037	0.100183	0	1.1e-06	COG:1571 Predicted DNA-binding protein containing a Zn-ribbon domain
Motility	379|610	2	90	10	54	0.0038	0.100183	0.14	0.0025	COG:3425 3-hydroxy-3-methylglutaryl CoA synthase
Motility	379|610	10	79	4	3	0.008	0.156928	0.2	0.00026	COG:3423 Predicted transcriptional regulator
multiple vs. single habitat	190|777	22	103	126	208	3e-05	0.0104133	0.47	0.0092	COG:1254 Acylphosphatases
multiple vs. single habitat	190|777	4	74	46	161	0.0004	0.0579004	0.23	0.0026	COG:1872 Uncharacterized conserved protein
multiple vs. single habitat	190|777	4	1	1	23	0.001	0.0848909	19.2	0.0069	COG:1880 CO dehydrogenase/acetyl-CoA synthase epsilon subunit
multiple vs. single habitat	190|777	6	179	50	410	0.0011	0.0848909	0.3	0.006	COG:669 Phosphopantetheine adenylyltransferase
multiple vs. single habitat	190|777	0	432	14	889	0.0071	0.20201	0	1.4e-05	COG:2755 Lysophospholipase L1 and related esterases
multiple vs. single habitat	190|777	11	191	70	514	0.0071	0.20201	0.45	0.0023	COG:528 Uridylate kinase
Pathogenic in mammals	163|329	27	106	13	150	0.0033	0.191409	2.55	7.9e-09	COG:461 Orotate phosphoribosyltransferase
Pathogenic in mammals	163|329	0	20	12	25	0.0046	0.222853	0	0.0044	COG:4226 Uncharacterized protein encoded in hypervariable junctions of pilus gene clusters
Pathogenic in mammals	163|329	14	91	7	172	0.0047	0.222853	3.41	0.00057	COG:2518 Protein-L-isoaspartate carboxylmethyltransferase
Pathogenic in mammals	163|329	7	8	2	24	0.0065	0.253699	6.07	0.0012	COG:3526 Uncharacterized protein conserved in bacteria
Pathogenic in mammals	163|329	3	33	5	5	0.0074	0.265184	0.17	0.0074	COG:1155 Archaeal/vacuolar-type H+-ATPase subunit A
Pathogenic in mammals	163|329	4	19	0	47	0.0097	0.290839	inf	0.008	COG:1775 Benzoyl-CoA reductase/2-hydroxyglutaryl-CoA dehydratase subunit, BcrC/BadD/HgdB
Pathogenic in plants	23|327	14	4	30	68	0.00031	0.216277	2.54	0.00031	COG:4575 Uncharacterized conserved protein
Pathogenic in plants	23|327	1	191	138	2416	0.00087	0.362508	0.1	0.0024	COG:1960 Acyl-CoA dehydrogenases
Pathogenic in plants	23|327	9	9	0	15	0.0014	0.385112	inf	0.0017	COG:4875 Uncharacterized protein conserved in bacteria with a cystatin-like fold
Pathogenic in plants	23|327	6	11	5	90	0.0015	0.385112	6.71	2e-06	COG:3755 Uncharacterized protein conserved in bacteria
Pathogenic in plants	23|327	4	14	4	179	0.0026	0.395577	10.17	0.00053	COG:1520 FOG: WD40-like repeat
Pathogenic in plants	23|327	5	9	1	39	0.0032	0.395577	14.29	0.0059	COG:3134 Predicted outer membrane lipoprotein
Pathogenic in plants	23|327	9	0	79	82	0.0033	0.395577	2.04	1.2e-05	COG:2825 Outer membrane protein
Pathogenic in plants	23|327	6	13	16	205	0.0037	0.395577	4.36	5.7e-06	COG:1399 Predicted metal-binding, possibly nucleic acid-binding protein
Pathogenic in plants	23|327	6	17	22	285	0.0079	0.554362	3.64	1.6e-05	COG:1210 UDP-glucose pyrophosphorylase
Pathogenic in plants	23|327	4	15	13	316	0.0097	0.554362	5.33	0.00048	COG:458 Carbamoylphosphate synthase large subunit (split gene in MJ)
Pathogenic in plants	23|327	11	12	76	266	0.0097	0.554362	2.15	0.0085	COG:2259 Predicted membrane protein
Psychrophilic	25|785	19	6	240	489	1.9e-05	0.0140176	2.31	0.01	COG:532 Translation initiation factor 2 (IF-2; GTPase)
Psychrophilic	25|785	3	23	2	234	0.0076	0.689364	13.62	0.00012	COG:1979 Uncharacterized oxidoreductases, Fe-dependent alcohol dehydrogenase family
Psychrophilic	25|785	5	2	74	256	0.0089	0.692354	3.19	1.5e-08	COG:2740 Predicted nucleic-acid-binding protein implicated in transcription termination
Radioresistance	16|903	3	11	9	568	0.0021	0.554346	13.74	2.4e-07	COG:1373 Predicted ATPase (AAA+ superfamily)
Radioresistance	16|903	2	4	1	163	0.0031	0.67482	54.67	1e-300	COG:62 Uncharacterized conserved protein
Radioresistance	16|903	9	38	156	2259	0.0033	0.67482	2.96	0.0056	COG:778 Nitroreductase
Radioresistance	16|903	2	2	52	1265	0.0093	0.90629	12.66	1e-300	COG:4638 Phenylpropionate dioxygenase and related ring-hydroxylating dioxygenases, large terminal subunit
Shape=coccus vs rod	105|611	8	119	148	430	2.5e-07	0.000104125	0.25	0.0024	COG:462 Phosphoribosylpyrophosphate synthetase
Shape=coccus vs rod	105|611	1	13	171	63	1e-06	0.000312679	0.1	0.00022	COG:1952 Preprotein translocase subunit SecB
Shape=coccus vs rod	105|611	20	32	6	85	5.6e-06	0.00102885	5.83	0.0002	COG:2048 Heterodisulfide reductase, subunit B
Shape=coccus vs rod	105|611	20	163	40	1254	1.3e-05	0.00167344	3.54	0.0025	COG:1063 Threonine dehydrogenase and related Zn-dependent dehydrogenases
Shape=coccus vs rod	105|611	16	86	18	413	0.00012	0.00710357	3.76	0.0095	COG:620 Methionine synthase II (cobalamin-independent)
Shape=coccus vs rod	105|611	3	0	2	76	0.00012	0.00710357	39	1.3e-06	COG:5478 Predicted small integral membrane protein
Shape=coccus vs rod	105|611	5	7	8	224	0.00012	0.00714236	12.08	3.8e-09	COG:2864 Cytochrome b subunit of formate dehydrogenase
Shape=coccus vs rod	105|611	9	48	13	349	0.001	0.0387719	4.4	0.0019	COG:579 Predicted dehydrogenase
Shape=coccus vs rod	105|611	2	4	2	348	0.0014	0.0453977	58.33	1e-300	COG:1256 Flagellar hook-associated protein
Shape=coccus vs rod	105|611	16	69	24	326	0.0015	0.046306	2.75	0.00038	COG:717 Deoxycytidine deaminase
Shape=coccus vs rod	105|611	2	2	0	78	0.0018	0.0549464	inf	1.1e-06	COG:4145 Na+/panthothenate symporter
Shape=coccus vs rod	105|611	3	2	30	403	0.0035	0.0862213	8.66	5.3e-08	COG:1291 Flagellar motor component
Shape=coccus vs rod	105|611	3	16	0	88	0.0049	0.108021	inf	1.5e-11	COG:2851 H+/citrate symporter
Thermophilic	142|785	23	121	404	234	7.2e-26	5.48118e-23	0.25	2.4e-05	COG:85 DNA-directed RNA polymerase, beta subunit/140 kD subunit
Thermophilic	142|785	4	80	329	234	5.7e-23	2.59803e-20	0.08	0.0017	COG:1185 Polyribonucleotide nucleotidyltransferase (polynucleotide phosphorylase)
Thermophilic	142|785	46	86	486	136	3.1e-21	1.1533e-18	0.45	0.0021	COG:92 Ribosomal protein S3
Thermophilic	142|785	19	78	460	196	3.5e-21	1.1533e-18	0.28	1.1e-06	COG:539 Ribosomal protein S1
Thermophilic	142|785	0	52	272	281	8.2e-15	1.87534e-12	0	0.00022	COG:1217 Predicted membrane GTPase involved in stress response
Thermophilic	142|785	22	63	399	213	6.6e-12	8.86549e-10	0.4	4.8e-05	COG:544 FKBP-type peptidyl-prolyl cis-trans isomerase (trigger factor)
Thermophilic	142|785	58	306	274	4565	1.8e-11	2.22682e-09	2.81	0.009	COG:1846 Transcriptional regulators
Thermophilic	142|785	4	143	175	580	6.8e-11	7.75293e-09	0.12	0.0037	COG:462 Phosphoribosylpyrophosphate synthetase
Thermophilic	142|785	18	61	11	390	1e-08	7.41542e-07	8.31	0.0033	COG:1490 D-Tyr-tRNAtyr deacylase
Thermophilic	142|785	21	143	245	466	1.1e-08	7.41542e-07	0.37	0.0012	COG:206 Cell division GTPase
Thermophilic	142|785	38	57	42	259	2.6e-07	1.22751e-05	2.87	2.3e-05	COG:1006 Multisubunit Na+/H+ antiporter, MnhC subunit
Thermophilic	142|785	3	119	141	597	2.9e-07	1.33561e-05	0.13	1.8e-05	COG:469 Pyruvate kinase
Thermophilic	142|785	59	55	95	275	5.2e-07	2.16857e-05	2.02	0.00039	COG:1254 Acylphosphatases
Thermophilic	142|785	30	93	84	878	2.2e-06	7.11869e-05	2.79	0.0018	COG:693 Putative intracellular protease/amidase
Thermophilic	142|785	21	9	112	311	2.2e-06	7.11869e-05	2.64	0.0024	COG:2127 Uncharacterized conserved protein
Thermophilic	142|785	10	136	13	1489	9.2e-06	0.000245188	7.91	0.0014	COG:2188 Transcriptional regulators
Thermophilic	142|785	1	120	249	1825	1e-05	0.000270282	0.07	3e-05	COG:513 Superfamily II DNA and RNA helicases
Thermophilic	142|785	19	173	87	2924	1.1e-05	0.000279522	3.43	0.00067	COG:2141 Coenzyme F420-dependent N5 N10-methylene tetrahydromethanopterin reductase and related flavin-dependent oxidoreductases
Thermophilic	142|785	12	61	29	897	1.4e-05	0.000335592	5.25	0.0017	COG:1247 Sortase and related acyltransferases
Thermophilic	142|785	19	192	27	1076	2.7e-05	0.000592442	3.68	0.0048	COG:730 Predicted permeases
Thermophilic	142|785	2	50	12	17	4e-05	0.000817963	0.09	0.0016	COG:1635 Flavoprotein involved in thiazole biosynthesis
Thermophilic	142|785	14	123	185	545	5.7e-05	0.00113347	0.4	0.0048	COG:112 Glycine/serine hydroxymethyltransferase
Thermophilic	142|785	2	0	1	297	6.7e-05	0.001275	298	7.8e-16	COG:2995 Uncharacterized paraquat-inducible protein A
Thermophilic	142|785	17	40	43	382	0.00014	0.00244176	2.95	0.00027	COG:2001 Uncharacterized protein conserved in bacteria
Thermophilic	142|785	4	2	7	155	0.00014	0.00245767	15.43	3.8e-13	COG:3397 Uncharacterized protein conserved in bacteria
Thermophilic	142|785	14	47	72	878	0.0003	0.00449926	3.03	0.00025	COG:4166 ABC-type oligopeptide transport system, periplasmic component
Thermophilic	142|785	11	21	45	398	0.00043	0.00614631	3.38	0.00014	COG:2346 Truncated hemoglobins
Thermophilic	142|785	23	31	56	227	0.00069	0.00925499	2.15	0.0056	COG:2740 Predicted nucleic-acid-binding protein implicated in transcription termination
Thermophilic	142|785	5	109	1	529	0.00083	0.0106769	23.25	0.00056	COG:1488 Nicotinic acid phosphoribosyltransferase
Thermophilic	142|785	3	12	3	371	0.00087	0.0110054	24.93	5.3e-05	COG:2816 NTP pyrophosphohydrolases containing a Zn-finger, probably nucleic-acid-binding
Thermophilic	142|785	25	483	61	2772	0.0011	0.013503	2.29	0.00047	COG:491 Zn-dependent hydrolases, including glyoxylases
Thermophilic	142|785	9	63	14	455	0.0014	0.0157724	4.19	0.0038	COG:1975 Xanthine and CO dehydrogenases maturation factor, XdhC/CoxF family
Thermophilic	142|785	9	133	63	313	0.0016	0.0174197	0.38	0.00011	COG:17 Aspartyl/asparaginyl-tRNA synthetases
Thermophilic	142|785	4	46	2	393	0.0018	0.0190583	15.8	0.00048	COG:2390 Transcriptional regulator, contains sigma factor-related N-terminal domain
Thermophilic	142|785	4	82	93	450	0.0019	0.0201548	0.27	0.0014	COG:280 Phosphotransacetylase
Thermophilic	142|785	5	16	1	69	0.0022	0.0222682	16.67	0.005	COG:1507 Uncharacterized conserved protein
Thermophilic	142|785	25	147	27	393	0.0023	0.02287	2.26	0.0035	COG:1321 Mn-dependent transcriptional regulator
Thermophilic	142|785	7	50	11	396	0.0032	0.0297123	4.54	0.0033	COG:2884 Predicted ATPase involved in cell division
Thermophilic	142|785	6	117	4	560	0.0033	0.0307402	6.88	0.009	COG:2896 Molybdenum cofactor biosynthesis enzyme
Thermophilic	142|785	9	26	53	544	0.0043	0.0360838	2.9	0.0078	COG:784 FOG: CheY-like receiver
Thermophilic	142|785	18	66	9	109	0.006	0.0465126	2.81	0.0013	COG:1838 Tartrate dehydratase beta subunit/Fumarate hydratase class I, C-terminal domain
Thermophilic	142|785	13	69	59	833	0.0062	0.0476651	2.4	4.1e-05	COG:590 Cytosine/adenosine deaminases
Thermophilic	142|785	5	15	22	331	0.0099	0.0655607	4.01	8.8e-06	COG:1495 Disulfide bond formation protein DsbB

## Sheet: Table B
phenotype or environment	numOrgs	a	b	c	d	P Fisher	enrich	P RF	COG
Aerotolerant vs StrictAnaero	514|728	338	165	66	166	7.82172e-23	2.362	0.0215785	COG:85 DNA-directed RNA polymerase beta subunit/140 kD subunit
Aerotolerant vs StrictAnaero	514|728	381	135	64	110	5.12072e-18	2.007	1.00151e-06	COG:539 Ribosomal protein S1
Aerotolerant vs StrictAnaero	514|728	127	223	9	170	2.6979e-17	7.217	0.0185287	COG:396 ABC-type transport system involved in Fe-S cluster assembly ATPase component
Aerotolerant vs StrictAnaero	514|728	253	1516	8	328	3.67405e-12	6.007	0.00167838	COG:1249 Pyruvate/2-oxoglutarate dehydrogenase complex dihydrolipoamide dehydrogenase (E3) component and related enzymes
Aerotolerant vs StrictAnaero	514|728	24	104	37	14	2.25653e-11	0.258	0.037709	COG:2920 Dissimilatory sulfite reductase (desulfoviridin) gamma subunit
Aerotolerant vs StrictAnaero	514|728	121	583	8	248	4.22797e-10	5.5	0.00313877	COG:719 ABC-type transport system involved in Fe-S cluster assembly permease component
Aerotolerant vs StrictAnaero	514|728	245	5062	55	400	1.56316e-09	0.382	0.0226039	COG:1960 Acyl-CoA dehydrogenases
Aerotolerant vs StrictAnaero	514|728	10	445	20	85	3.44584e-09	0.115	0.00271766	COG:1884 Methylmalonyl-CoA mutase N-terminal domain/subunit
Aerotolerant vs StrictAnaero	514|728	143	158	12	74	5.26356e-09	3.405	0.000172193	COG:538 Isocitrate dehydrogenases
Aerotolerant vs StrictAnaero	514|728	7	182	29	79	9.21846e-09	0.138	0.0448705	COG:374 Ni Fe-hydrogenase I large subunit
Aerotolerant vs StrictAnaero	514|728	117	393	4	110	1.47006e-07	6.538	1e-300	COG:1048 Aconitase A
Aerotolerant vs StrictAnaero	514|728	16	31	74	18	1.60898e-07	0.423	0.0287064	COG:2359 Uncharacterized protein conserved in bacteria
Aerotolerant vs StrictAnaero	514|728	102	1253	3	335	2.08975e-07	8.481	0.00156683	COG:542 ATPases with chaperone activity ATP-binding subunit
Aerotolerant vs StrictAnaero	514|728	72	329	24	357	6.20172e-07	2.85	0.0196939	COG:2710 Nitrogenase molybdenum-iron protein alpha and beta chains
Aerotolerant vs StrictAnaero	514|728	146	412	30	235	7.11997e-07	2.311	0.00643237	COG:468 RecA/RadA recombinase
Aerotolerant vs StrictAnaero	514|728	55	64	15	84	1.07483e-06	3.05	0.0223354	COG:1227 Inorganic pyrophosphatase/exopolyphosphatase
Aerotolerant vs StrictAnaero	514|728	39	231	39	66	3.69114e-06	0.389	0.0263668	COG:1006 Multisubunit Na+/H+ antiporter MnhC subunit
Aerotolerant vs StrictAnaero	514|728	11	8	5	59	1.17869e-05	7.411	0.00353289	COG:1635 Flavoprotein involved in thiazole biosynthesis
Aerotolerant vs StrictAnaero	514|728	44	487	45	188	2.55268e-05	0.429	0.0235649	COG:78 Ornithine carbamoyltransferase
Aerotolerant vs StrictAnaero	514|728	11	229	15	51	2.69208e-05	0.202	0.0322252	COG:2721 Altronate dehydratase
Aerotolerant vs StrictAnaero	514|728	23	1966	13	215	2.74799e-05	0.203	0.00135116	COG:2271 Sugar phosphate permease
Aerotolerant vs StrictAnaero	514|728	32	93	37	28	3.08746e-05	0.45	0.0049284	COG:2257 Uncharacterized homolog of the cytoplasmic domain of flagellar protein FhlB
Aerotolerant vs StrictAnaero	514|728	3	159	19	125	0.00010486	0.14	0.0148019	COG:4656 Predicted NADH:ubiquinone oxidoreductase subunit RnfC
Aerotolerant vs StrictAnaero	514|728	18	510	24	209	0.000246456	0.331	0.0349208	COG:725 ABC-type molybdate transport system periplasmic component
Aerotolerant vs StrictAnaero	514|728	1	409	4	44	0.000495989	0.029	3.83934e-07	COG:384 Predicted epimerase PhzC/PhzF homolog
Aerotolerant vs StrictAnaero	514|728	6	490	21	392	0.000664821	0.238	0.00166707	COG:543 2-polyprenylphenol hydroxylase and related flavodoxin oxidoreductases
Aerotolerant vs StrictAnaero	514|728	0	121	5	36	0.000857785	0	0.000416381	COG:4767 Glycopeptide antibiotics resistance protein
Aerotolerant vs StrictAnaero	514|728	9	128	6	9	0.000981834	0.164	0.00649246	COG:2149 Predicted membrane protein
Aerotolerant vs StrictAnaero	514|728	6	369	13	159	0.00149309	0.212	0.00799783	COG:1086 Predicted nucleoside-diphosphate sugar epimerases
Aerotolerant vs StrictAnaero	514|728	4	11	0	46	0.00261567	Infinity	0.00462665	COG:1369 RNase P/RNase MRP subunit POP5
Aerotolerant vs StrictAnaero	514|728	44	660	22	139	0.00272716	0.457	0.0152076	COG:4799 Acetyl-CoA carboxylase carboxyltransferase component (subunits alpha and beta)
Aerotolerant vs StrictAnaero	514|728	0	96	2	4	0.00291206	0	0.00239635	COG:3816 Uncharacterized protein conserved in bacteria
Aerotolerant vs StrictAnaero	514|728	2	483	6	147	0.00316818	0.105	0.0187466	COG:2239 Mg/Co/Ni transporter MgtE (contains CBS domain)
Aerotolerant vs StrictAnaero	514|728	19	495	16	143	0.00341085	0.367	0.0494533	COG:2252 Permeases
Aerotolerant vs StrictAnaero	514|728	30	473	2	187	0.0039607	5.636	0.00928659	COG:466 ATP-dependent Lon protease bacterial type
Aerotolerant vs StrictAnaero	514|728	12	138	11	33	0.00589305	0.32	0.000803976	COG:2235 Arginine deiminase
Aerotolerant vs StrictAnaero	514|728	6	32	1	72	0.00630527	11.526	6.49072e-05	COG:1964 Predicted Fe-S oxidoreductases
Aerotolerant vs StrictAnaero	514|728	0	124	3	27	0.00680176	0	0.000868234	COG:3419 Tfp pilus assembly protein tip-associated adhesin PilY1
Aerotolerant vs StrictAnaero	514|728	13	85	19	39	0.00691614	0.405	0.000116857	COG:2046 ATP sulfurylase (sulfate adenylyltransferase)
Aerotolerant vs StrictAnaero	514|728	15	782	7	98	0.00918919	0.282	0.0343604	COG:2223 Nitrate/nitrite transporter
aquatic vs. terrestrial	167|238	31	17	7	40	8.48342e-07	4.336	0.00447259	COG:2916 DNA-binding protein H-NS
aquatic vs. terrestrial	167|238	3	635	12	250	5.70274e-05	0.103	0.0278132	COG:1566 Multidrug resistance efflux pump
aquatic vs. terrestrial	167|238	2	67	6	11	0.000572938	0.082	0.000313015	COG:1775 Benzoyl-CoA reductase/2-hydroxyglutaryl-CoA dehydratase subunit BcrC/BadD/HgdB
aquatic vs. terrestrial	167|238	32	229	2	110	0.000640831	6.866	0.00511911	COG:4206 Outer membrane cobalamin receptor protein
aquatic vs. terrestrial	167|238	15	378	0	204	0.00373452	Infinity	2.1052e-06	COG:546 Predicted phosphatases
aquatic vs. terrestrial	167|238	48	46	4	19	0.00444105	2.936	0.00399819	COG:2161 Antitoxin of toxin-antitoxin stability system
aquatic vs. terrestrial	167|238	4	166	8	58	0.00481698	0.194	7.00777e-05	COG:34 Glutamine phosphoribosylpyrophosphate amidotransferase
aquatic vs. terrestrial	167|238	4	156	7	48	0.00711664	0.196	2.05888e-07	COG:1432 Uncharacterized conserved protein
aquatic vs. terrestrial	167|238	3	127	16	133	0.00728545	0.215	2.54929e-05	COG:1064 Zn-dependent alcohol dehydrogenases
aquatic vs. terrestrial	167|238	11	125	15	54	0.00764976	0.372	0.00766347	COG:216 Protein chain release factor A
Endospores	75|412	32	67	201	79	1.15808e-11	0.45	0.010588	COG:539 Ribosomal protein S1
Endospores	75|412	27	95	25	382	2.06213e-06	3.603	0.028766	COG:4166 ABC-type oligopeptide transport system periplasmic component
Endospores	75|412	14	11	67	395	4.21601e-06	3.861	3.6196e-06	COG:811 Biopolymer transport proteins
Endospores	75|412	23	24	32	127	0.000262857	2.432	0.0478107	COG:423 Glycyl-tRNA synthetase (class II)
Endospores	75|412	7	20	6	166	0.000387948	7.432	0.0268936	COG:2062 Phosphohistidine phosphatase SixA
Endospores	75|412	13	3	29	58	0.000545142	2.438	0.0340607	COG:2335 Secreted and surface protein containing fasciclin-like repeats
Endospores	75|412	0	14	20	25	0.00125697	0	0.0490695	COG:3585 Molybdopterin-binding protein
Endospores	75|412	3	0	4	39	0.00230567	10.75	1e-300	COG:3417 Collagen-binding surface adhesin SpaP (antigen I/II family)
Endospores	75|412	4	15	2	102	0.00517633	10.947	0.0129198	COG:1949 Oligoribonuclease (3'->5' exoribonuclease)
Endospores	75|412	0	31	4	10	0.00671835	0	0.00611518	COG:5294 Uncharacterized protein conserved in bacteria
FacultativeAero vs StrictAero	217|513	121	94	49	233	1.21422e-19	3.239	0.00120311	COG:126 3-phosphoglycerate kinase
FacultativeAero vs StrictAero	217|513	47	253	29	604	3.03101e-08	3.42	0.0435775	COG:483 Archaeal fructose-1 6-bisphosphatase and related enzymes of inositol monophosphatase family
FacultativeAero vs StrictAero	217|513	21	393	12	1116	8.27722e-06	4.768	0.0322784	COG:154 Asp-tRNAAsn/Glu-tRNAGln amidotransferase A subunit and related amidases
FacultativeAero vs StrictAero	217|513	27	89	6	130	9.08367e-06	5.276	0.00221142	COG:696 Phosphoglyceromutase
FacultativeAero vs StrictAero	217|513	0	122	17	113	9.93035e-06	0	0.0334689	COG:2894 Septum formation inhibitor-activating ATPase
FacultativeAero vs StrictAero	217|513	6	217	39	253	1.2094e-05	0.201	0.00700314	COG:201 Preprotein translocase subunit SecY
FacultativeAero vs StrictAero	217|513	5	284	47	474	1.71709e-05	0.192	0.000299904	COG:175 3'-phosphoadenosine 5'-phosphosulfate sulfotransferase (PAPS reductase)/FAD synthetase and related enzymes
FacultativeAero vs StrictAero	217|513	2	219	36	385	2.61332e-05	0.106	0.0249812	COG:288 Carbonic anhydrase
FacultativeAero vs StrictAero	217|513	6	324	35	357	3.10382e-05	0.204	0.00288449	COG:790 FOG: TPR repeat SEL1 subfamily
FacultativeAero vs StrictAero	217|513	23	96	61	85	0.000107953	0.463	0.032087	COG:1666 Uncharacterized protein conserved in bacteria
FacultativeAero vs StrictAero	217|513	7	146	36	182	0.000421919	0.277	0.0421442	COG:1932 Phosphoserine aminotransferase
FacultativeAero vs StrictAero	217|513	29	196	14	302	0.000558128	2.909	0.0165317	COG:172 Seryl-tRNA synthetase
FacultativeAero vs StrictAero	217|513	2	442	23	633	0.000614396	0.128	0.000573281	COG:3415 Transposase and inactivated derivatives
FacultativeAero vs StrictAero	217|513	12	152	3	275	0.000730187	6.78	0.0304848	COG:407 Uroporphyrinogen-III decarboxylase
FacultativeAero vs StrictAero	217|513	1	156	19	230	0.000750482	0.083	0.0266802	COG:2834 Outer membrane lipoprotein-sorting protein
FacultativeAero vs StrictAero	217|513	7	80	19	47	0.000961331	0.279	0.0395967	COG:3116 Cell division protein
FacultativeAero vs StrictAero	217|513	3	288	29	515	0.001147	0.193	0.00418521	COG:1247 Sortase and related acyltransferases
FacultativeAero vs StrictAero	217|513	4	283	28	453	0.00240177	0.239	0.0436725	COG:793 Periplasmic protease
FacultativeAero vs StrictAero	217|513	0	56	5	21	0.00241082	0	0.0216309	COG:3065 Starvation-inducible outer membrane lipoprotein
FacultativeAero vs StrictAero	217|513	9	61	15	22	0.00278166	0.317	2.89893e-07	COG:1149 MinD superfamily P-loop ATPase containing an inserted ferredoxin domain
FacultativeAero vs StrictAero	217|513	8	189	34	254	0.00280607	0.344	0.024201	COG:461 Orotate phosphoribosyltransferase
FacultativeAero vs StrictAero	217|513	1	181	15	250	0.0033829	0.097	0.0228539	COG:82 Chorismate synthase
FacultativeAero vs StrictAero	217|513	5	215	27	315	0.00466652	0.288	0.048908	COG:592 DNA polymerase sliding clamp subunit (PCNA homolog)
FacultativeAero vs StrictAero	217|513	9	591	43	1038	0.00477539	0.377	0.00682093	COG:1192 ATPases involved in chromosome partitioning
FacultativeAero vs StrictAero	217|513	0	79	8	71	0.00648573	0	0.0241112	COG:2180 Nitrate reductase delta subunit
FacultativeAero vs StrictAero	217|513	0	60	15	135	0.00687875	0	0.0284929	COG:2094 3-methyladenine DNA glycosylase
FacultativeAero vs StrictAero	217|513	13	207	38	248	0.00700216	0.445	8.75599e-05	COG:328 Ribonuclease HI
FacultativeAero vs StrictAero	217|513	1	79	4	18	0.00734208	0.069	0.00563538	COG:3086 Positive regulator of sigma E activity
FacultativeAero vs StrictAero	217|513	4	141	24	218	0.00796726	0.278	0.0105617	COG:821 Enzyme involved in the deoxyxylulose pathway of isoprenoid biosynthesis
FacultativeAero vs StrictAero	217|513	10	178	32	214	0.008284	0.409	0.0400083	COG:779 Uncharacterized protein conserved in bacteria
free-living vs. host-associated	238|460	67	122	33	165	2.66343e-05	2.127	0.00709173	COG:712 F0F1-type ATP synthase delta subunit (mitochondrial oligomycin sensitivity protein)
free-living vs. host-associated	238|460	18	449	1	343	0.000569126	13.259	0.0377928	COG:621 2-methylthioadenine synthetase
free-living vs. host-associated	238|460	26	95	29	35	0.00120121	0.474	0.000836844	COG:1324 Uncharacterized protein involved in tolerance to divalent cations
free-living vs. host-associated	238|460	49	234	14	182	0.00140597	2.424	0.00672525	COG:1476 Predicted transcriptional regulators
free-living vs. host-associated	238|460	36	47	13	56	0.00161356	2.302	0.00968918	COG:2857 Cytochrome c1
free-living vs. host-associated	238|460	14	340	5	561	0.00295941	4.477	0.0402032	COG:561 Predicted hydrolases of the HAD superfamily
free-living vs. host-associated	238|460	4	74	11	34	0.00303299	0.21	1.31276e-05	COG:3427 Uncharacterized conserved protein
free-living vs. host-associated	238|460	42	66	6	37	0.00337398	2.787	0.0197136	COG:23 Translation initiation factor 1 (eIF-1/SUI1) and related proteins
free-living vs. host-associated	238|460	0	525	9	602	0.00459142	0	0.0036351	COG:3547 Transposase and inactivated derivatives
free-living vs. host-associated	238|460	46	576	17	474	0.0057112	2.136	0.00600229	COG:715 ABC-type nitrate/sulfonate/bicarbonate transport systems periplasmic components
free-living vs. host-associated	238|460	18	598	1	313	0.00591818	9.175	0.0276884	COG:3415 Transposase and inactivated derivatives
free-living vs. host-associated	238|460	2	4	3	206	0.00627802	23.222	1.28057e-11	COG:5651 PPE-repeat proteins
free-living vs. host-associated	238|460	52	479	13	283	0.00658499	2.23	0.000176059	COG:824 Predicted thioesterase
free-living vs. host-associated	238|460	18	296	2	191	0.00837215	5.532	0.0190004	COG:1611 Predicted Rossmann fold nucleotide-binding protein
Gram_Stain=positive	216|682	64	109	308	102	7.7864e-18	0.492	1e-300	COG:105 Nucleoside diphosphate kinase
Gram_Stain=positive	216|682	1	175	36	429	9.97612e-05	0.073	0.00455598	COG:439 Biotin carboxylase
Gram_Stain=positive	216|682	0	223	14	253	0.000186479	0	0.0244339	COG:2011 ABC-type metal ion transport system permease component
Gram_Stain=positive	216|682	5	2	19	172	0.000312022	7.18	0.00486981	COG:1553 Uncharacterized conserved protein involved in intracellular sulfur reduction
Gram_Stain=positive	216|682	9	84	14	26	0.000850929	0.276	0.0343365	COG:2868 Predicted ribosomal protein
Gram_Stain=positive	216|682	0	164	18	351	0.00145158	0	0.0456793	COG:252 L-asparaginase/archaeal Glu-tRNAGln amidotransferase subunit D
Gram_Stain=positive	216|682	1	104	38	361	0.00159327	0.1	0.00279847	COG:1008 NADH:ubiquinone oxidoreductase subunit 4 (chain M)
Gram_Stain=positive	216|682	17	142	20	515	0.00187303	2.86	0.0248125	COG:725 ABC-type molybdate transport system periplasmic component
Gram_Stain=positive	216|682	2	35	37	95	0.00344056	0.193	0.0186435	COG:1993 Uncharacterized conserved protein
Gram_Stain=positive	216|682	0	75	2	4	0.00462963	0	1e-300	COG:4640 Predicted membrane protein
Gram_Stain=positive	216|682	3	0	4	29	0.00490196	8.25	0.000118938	COG:1229 Formylmethanofuran dehydrogenase subunit A
Gram_Stain=positive	216|682	2	1	2	60	0.0084707	20.667	1e-300	COG:5598 Trimethylamine:corrinoid methyltransferase
Gram_Stain=positive	216|682	5	17	2	66	0.00873107	7.727	0.00765886	COG:2191 Formylmethanofuran dehydrogenase subunit E
Grows in groups	61|289	21	42	12	193	1.30498e-07	5.694	0.0218043	COG:2897 Rhodanese-related sulfurtransferase
Grows in groups	61|289	31	31	54	180	6.44168e-05	2.167	0.0135288	COG:149 Triosephosphate isomerase
Grows in groups	61|289	17	40	2	62	7.45633e-05	9.544	0.0497965	COG:3444 Phosphotransferase system mannose/fructose/N-acetylgalactosamine-specific component IIB
Grows in groups	61|289	24	44	42	228	0.000526351	2.269	0.0466648	COG:469 Pyruvate kinase
Grows in groups	61|289	18	80	16	238	0.0011259	2.916	0.0158168	COG:446 Uncharacterized NAD(FAD)-dependent dehydrogenases
Grows in groups	61|289	16	240	48	275	0.00121852	0.421	0.00956611	COG:1695 Predicted transcriptional regulators
Grows in groups	61|289	8	9	17	110	0.00236758	3.516	7.52085e-10	COG:696 Phosphoglyceromutase
Grows in groups	61|289	4	33	0	124	0.00244935	Infinity	0.040296	COG:2177 Cell division protein
Grows in groups	61|289	6	5	1	21	0.00245643	12	0.0139915	COG:3731 Phosphotransferase system sorbitol-specific component IIA
Grows in groups	61|289	0	18	16	33	0.00358145	0	0.0145058	COG:2046 ATP sulfurylase (sulfate adenylyltransferase)
Grows in groups	61|289	8	19	6	78	0.00506448	4.148	0.0108649	COG:447 Dihydroxynaphthoic acid synthase
Grows in groups	61|289	7	1	11	24	0.00578834	2.784	0.0143214	COG:4327 Predicted membrane protein
Grows in groups	61|289	2	4	0	53	0.0087668	Infinity	2.29402e-05	COG:3806 Anti-sigma factor
Halophilic	40|180	20	37	5	77	2.31472e-05	5.754	0.00024909	COG:2113 ABC-type proline/glycine betaine transport systems periplasmic components
Halophilic	40|180	17	37	92	50	4.52295e-05	0.486	0.0115743	COG:85 DNA-directed RNA polymerase beta subunit/140 kD subunit
Halophilic	40|180	11	68	5	281	4.53726e-05	7.965	0.0226664	COG:1943 Transposase and inactivated derivatives
Halophilic	40|180	19	20	5	46	6.91182e-05	4.969	1.18224e-06	COG:1813 Predicted transcription factor homolog of eukaryotic MBF1
Halophilic	40|180	14	27	6	67	0.000780429	4.154	0.0078744	COG:2358 TRAP-type uncharacterized transport system periplasmic component
Halophilic	40|180	5	8	2	58	0.00146234	11.538	4.65638e-05	COG:2063 Flagellar basal body L-ring protein
Halophilic	40|180	5	34	1	142	0.00184296	18.333	0.00239372	COG:7 Uroporphyrinogen-III methylase
Halophilic	40|180	5	23	0	62	0.00223622	Infinity	0.00219803	COG:293 23S rRNA methylase
Halophilic	40|180	2	0	2	61	0.00288462	31.5	1.85296e-13	COG:3590 Predicted metalloendopeptidase
Halophilic	40|180	3	4	0	35	0.00304878	Infinity	0.00610783	COG:3610 Uncharacterized conserved protein
Halophilic	40|180	3	23	0	136	0.00373821	Infinity	0.00729707	COG:482 Predicted tRNA(5-methylaminomethyl-2-thiouridylate) methyltransferase contains the PP-loop ATPase domain
Halophilic	40|180	6	11	0	21	0.00448295	Infinity	0.0332389	COG:2043 Uncharacterized protein conserved in archaea
Halophilic	40|180	3	22	58	84	0.00612743	0.294	0.018391	COG:217 Uncharacterized conserved protein
Halophilic	40|180	2	0	0	15	0.00735294	Infinity	4.17339e-07	COG:3015 Uncharacterized lipoprotein NlpE involved in copper resistance
Halophilic	40|180	5	21	4	124	0.00742814	6.154	0.0392185	COG:554 Glycerol kinase
Mammalian pathogen: blood	35|163	9	21	6	83	0.0023446	4.45	3.89262e-07	COG:3832 Uncharacterized conserved protein
Mammalian pathogen: blood	35|163	9	16	6	60	0.00398103	3.96	2.33459e-05	COG:649 NADH:ubiquinone oxidoreductase 49 kD subunit 7
Mammalian pathogen: blood	35|163	6	6	5	39	0.00750662	4.4	0.00101377	COG:1006 Multisubunit Na+/H+ antiporter MnhC subunit
Mammalian pathogen: blood	35|163	3	22	0	97	0.00779027	Infinity	0.0172881	COG:1183 Phosphatidylserine synthase
Mammalian pathogen: enteric	31|163	6	46	0	123	0.000556508	Infinity	5.0935e-11	COG:2252 Permeases
Mammalian pathogen: enteric	31|163	10	7	13	56	0.00184671	3.122	0.0158326	COG:362 6-phosphogluconate dehydrogenase
Mammalian pathogen: enteric	31|163	6	28	3	120	0.00355604	7.235	1.10279e-09	COG:449 Glucosamine 6-phosphate synthetase contains amidotransferase and phosphosugar isomerase domains
Mammalian pathogen: enteric	31|163	9	15	11	87	0.00422478	3.341	1.28902e-08	COG:35 Uracil phosphoribosyltransferase
Mammalian pathogen: enteric	31|163	20	17	19	55	0.00564654	2.105	0.000267783	COG:1047 FKBP-type peptidyl-prolyl cis-trans isomerases 2
Mammalian pathogen: enteric	31|163	9	19	12	107	0.00575254	3.188	6.43841e-05	COG:594 RNase P protein component
Mammalian pathogen: enteric	31|163	8	26	7	111	0.00577553	3.966	0.0024527	COG:439 Biotin carboxylase
Mammalian pathogen: enteric	31|163	8	23	10	122	0.0078812	3.406	0.0158784	COG:12 Predicted GTPase probable translation factor
Mammalian pathogen: heart	8|163	3	5	1	148	0.000345412	55.875	0.000513495	COG:1082 Sugar phosphate isomerases/epimerases
Mammalian pathogen: heart	8|163	2	5	0	93	0.00424242	Infinity	1.14042e-08	COG:2177 Cell division protein
Mammalian pathogen: heart	8|163	4	6	10	140	0.00581507	6	1.32408e-06	COG:1064 Zn-dependent alcohol dehydrogenases
Mammalian pathogen: nervous system	17|163	3	0	5	67	0.000829323	14.4	1.04914e-06	COG:2346 Truncated hemoglobins
Mammalian pathogen: nervous system	17|163	3	0	2	18	0.00564653	10	0.0122808	COG:3169 Uncharacterized protein conserved in bacteria
Mammalian pathogen: nervous system	17|163	8	83	45	160	0.00799463	0.4	0.0446003	COG:3539 P pilus assembly protein pilin FimA
Mammalian pathogen: oportunistic nosocomial	16|163	5	1	13	61	0.00182955	4.744	2.36734e-09	COG:1290 Cytochrome b subunit of the bc complex
Mammalian pathogen: oportunistic nosocomial	16|163	7	1	22	39	0.00797987	2.426	0.00186496	COG:2224 Isocitrate lyase
Mammalian pathogen: oral cavity	8|163	8	0	103	235	9.40311e-05	3.282	0.036571	COG:443 Molecular chaperone
Mammalian pathogen: oral cavity	8|163	3	7	2	171	0.00112561	25.95	0.015171	COG:1115 Na+/alanine symporter
Mammalian pathogen: oral cavity	8|163	2	0	0	25	0.002849	Infinity	0.0234682	COG:3493 Na+/citrate symporter
Mammalian pathogen: oral cavity	8|163	3	4	12	256	0.00405955	9.571	0.0320924	COG:824 Predicted thioesterase
Mammalian pathogen: oral cavity	8|163	4	3	8	78	0.00473685	6.143	0.0193978	COG:3444 Phosphotransferase system mannose/fructose/N-acetylgalactosamine-specific component IIB
Mammalian pathogen: oral cavity	8|163	2	1	0	33	0.00476191	Infinity	0.0287255	COG:2978 Putative p-aminobenzoyl-glutamate transporter
Mammalian pathogen: oral cavity	8|163	3	2	21	229	0.00651401	7.143	0.000957613	COG:1250 3-hydroxyacyl-CoA dehydrogenase
Mammalian pathogen: oral cavity	8|163	3	6	10	244	0.00672086	8.467	0.00245838	COG:4771 Outer membrane receptor for ferrienterochelin and colicins
Mammalian pathogen: oral cavity	8|163	3	18	5	349	0.00710197	10.114	0.00019324	COG:1126 ABC-type polar amino acid transport system ATPase component
Mammalian pathogen: respiratory	43|163	21	43	18	156	0.000105678	3.172	0.00560575	COG:1225 Peroxiredoxin
Mammalian pathogen: respiratory	43|163	7	5	2	33	0.000358702	10.208	0.000755392	COG:2967 Uncharacterized protein affecting Mg2+/Co2+ transport
Mammalian pathogen: respiratory	43|163	5	37	0	90	0.00275013	Infinity	0.00715715	COG:219 Predicted rRNA methylase (SpoU class)
Mammalian pathogen: respiratory	43|163	4	67	0	207	0.00398977	Infinity	0.0318866	COG:472 UDP-N-acetylmuramyl pentapeptide phosphotransferase/UDP-N-acetylglucosamine-1-phosphate transferase
Mammalian pathogen: respiratory	43|163	4	11	1	58	0.00518587	15.733	2.21411e-07	COG:1585 Membrane protein implicated in regulation of membrane protease activity
Mammalian pathogen: respiratory	43|163	3	25	0	124	0.00570931	Infinity	0.0197612	COG:1284 Uncharacterized conserved protein
Mammalian pathogen: respiratory	43|163	17	37	16	106	0.00612622	2.4	0.0390954	COG:208 Ribonucleotide reductase beta subunit
Mammalian pathogen: skin, soft tissues	24|163	5	9	1	86	0.000139802	31.071	1.50312e-08	COG:1426 Uncharacterized protein conserved in bacteria
Mammalian pathogen: skin, soft tissues	24|163	4	24	0	156	0.000443013	Infinity	0.000175789	COG:1181 D-alanine-D-alanine ligase and related ATP-grasp enzymes
Mammalian pathogen: skin, soft tissues	24|163	6	0	9	32	0.00046612	4.556	0.00131573	COG:1799 Uncharacterized protein conserved in bacteria
Mammalian pathogen: skin, soft tissues	24|163	3	4	0	31	0.00414889	Infinity	0.000846458	COG:432 Uncharacterized conserved protein
Mammalian pathogen: skin, soft tissues	24|163	7	14	8	90	0.00518177	4.083	0.0059252	COG:3832 Uncharacterized conserved protein
Mammalian pathogen: skin, soft tissues	24|163	5	1	4	19	0.00548187	4.792	9.92371e-06	COG:4618 ABC-type protease/lipase transport system ATPase and permease components
Mammalian pathogen: skin, soft tissues	24|163	12	5	35	73	0.00551367	2.178	0.00122218	COG:347 Nitrogen regulatory protein PII
Mammalian pathogen: skin, soft tissues	24|163	3	5	1	52	0.00582154	19.875	0.00501789	COG:3518 Uncharacterized protein conserved in bacteria
Mammalian pathogen: skin, soft tissues	24|163	4	6	3	57	0.00637731	8	1.0731e-08	COG:2225 Malate synthase
Mammalian pathogen: skin, soft tissues	24|163	5	10	5	79	0.00661146	5.6	0.000184289	COG:1932 Phosphoserine aminotransferase
Mammalian pathogen: skin, soft tissues	24|163	3	31	3	407	0.00702326	12.059	6.35678e-08	COG:561 Predicted hydrolases of the HAD superfamily
Mammalian pathogen: skin, soft tissues	24|163	8	1	23	39	0.00817935	2.396	0.0388259	COG:1666 Uncharacterized protein conserved in bacteria
Mammalian pathogen: skin, soft tissues	24|163	4	24	2	130	0.00898288	9.429	0.0239905	COG:177 Predicted EndoIII-related endonuclease
Mammalian pathogen: skin, soft tissues	24|163	4	8	3	63	0.00924024	7.333	3.12333e-08	COG:1843 Flagellar hook capping protein
Motility	379|610	0	39	11	18	2.25675e-05	0	0.0283131	COG:3861 Uncharacterized protein conserved in bacteria
Motility	379|610	24	271	22	60	2.80174e-05	0.303	0.0134371	COG:2113 ABC-type proline/glycine betaine transport systems periplasmic components
Motility	379|610	8	284	16	132	0.00123829	0.253	0.0217317	COG:579 Predicted dehydrogenase
Motility	379|610	0	14	6	4	0.00156022	0	0.0233214	COG:1880 CO dehydrogenase/acetyl-CoA synthase epsilon subunit
Motility	379|610	18	137	25	68	0.0030176	0.432	0.0184426	COG:1830 DhnA-type fructose-1 6-bisphosphate aldolase and related enzymes
Motility	379|610	8	1	1	7	0.0033731	7.111	0.00022264	COG:4004 Uncharacterized protein conserved in archaea
Motility	379|610	0	61	7	46	0.00374617	0	1.14139e-06	COG:1571 Predicted DNA-binding protein containing a Zn-ribbon domain
Motility	379|610	2	90	10	54	0.00380261	0.139	0.00252642	COG:3425 3-hydroxy-3-methylglutaryl CoA synthase
Motility	379|610	10	79	4	3	0.00801622	0.197	0.000257912	COG:3423 Predicted transcriptional regulator
multiple vs. single habitat	190|777	42	910	203	1796	4.3302e-08	0.434	0.0466279	COG:1522 Transcriptional regulators
multiple vs. single habitat	190|777	10	97	74	177	1.94516e-05	0.317	0.0118284	COG:1516 Flagellin-specific chaperone FliS
multiple vs. single habitat	190|777	22	103	126	208	2.96276e-05	0.467	0.00924458	COG:1254 Acylphosphatases
multiple vs. single habitat	190|777	3	34	35	46	0.000100409	0.188	0.0198594	COG:2168 Uncharacterized conserved protein involved in oxidation of intracellular sulfur
multiple vs. single habitat	190|777	18	294	75	481	0.000349336	0.428	0.0394099	COG:2080 Aerobic-type carbon monoxide dehydrogenase small subunit CoxS/CutS homologs
multiple vs. single habitat	190|777	4	74	46	161	0.000395132	0.231	0.00259897	COG:1872 Uncharacterized conserved protein
multiple vs. single habitat	190|777	24	320	79	466	0.000545764	0.481	0.0215381	COG:1476 Predicted transcriptional regulators
multiple vs. single habitat	190|777	11	663	66	1445	0.000970489	0.374	0.0372068	COG:1192 ATPases involved in chromosome partitioning
multiple vs. single habitat	190|777	4	1	1	23	0.0010189	19.2	0.00688686	COG:1880 CO dehydrogenase/acetyl-CoA synthase epsilon subunit
multiple vs. single habitat	190|777	6	179	50	410	0.00109243	0.298	0.00600867	COG:669 Phosphopantetheine adenylyltransferase
multiple vs. single habitat	190|777	3	123	50	391	0.00144731	0.21	0.022134	COG:1321 Mn-dependent transcriptional regulator
multiple vs. single habitat	190|777	0	187	16	363	0.00207733	0	0.0354124	COG:3023 Negative regulator of beta-lactamase expression
multiple vs. single habitat	190|777	5	358	46	893	0.00219728	0.281	0.0478627	COG:489 ATPases involved in chromosome partitioning
multiple vs. single habitat	190|777	0	20	23	53	0.00268871	0	0.0343418	COG:2522 Predicted transcriptional regulator
multiple vs. single habitat	190|777	1	39	26	90	0.00294733	0.112	0.0267714	COG:1342 Predicted DNA-binding proteins
multiple vs. single habitat	190|777	15	224	64	407	0.00345342	0.462	0.0289047	COG:1762 Phosphotransferase system mannitol/fructose-specific IIA domain (Ntr-type)
multiple vs. single habitat	190|777	1	88	16	129	0.00353948	0.102	0.0352301	COG:3708 Uncharacterized protein conserved in bacteria
multiple vs. single habitat	190|777	3	256	29	543	0.00561696	0.228	0.0177288	COG:350 Methylated DNA-protein cysteine methyltransferase
multiple vs. single habitat	190|777	0	432	14	889	0.00707214	0	1.44506e-05	COG:2755 Lysophospholipase L1 and related esterases
multiple vs. single habitat	190|777	11	191	70	514	0.00713133	0.454	0.0023224	COG:528 Uridylate kinase
multiple vs. single habitat	190|777	2	61	20	100	0.0075553	0.19	0.0344045	COG:2882 Flagellar biosynthesis chaperone
Pathogenic in mammals	163|329	1	319	36	694	3.11445e-05	0.063	0.0238597	COG:715 ABC-type nitrate/sulfonate/bicarbonate transport systems periplasmic components
Pathogenic in mammals	163|329	8	119	33	120	0.000298776	0.292	0.0243514	COG:41 Phosphoribosylcarboxyaminoimidazole (NCAIR) mutase
Pathogenic in mammals	163|329	1	119	15	123	0.00054502	0.077	0.0214099	COG:821 Enzyme involved in the deoxyxylulose pathway of isoprenoid biosynthesis
Pathogenic in mammals	163|329	2	59	34	147	0.0017459	0.175	0.0279111	COG:3221 ABC-type phosphate/phosphonate transport system periplasmic component
Pathogenic in mammals	163|329	16	179	44	200	0.00315416	0.455	0.0118248	COG:465 ATP-dependent Zn proteases
Pathogenic in mammals	163|329	27	106	13	150	0.00326308	2.545	7.94378e-09	COG:461 Orotate phosphoribosyltransferase
Pathogenic in mammals	163|329	0	20	12	25	0.00464723	0	0.00435673	COG:4226 Uncharacterized protein encoded in hypervariable junctions of pilus gene clusters
Pathogenic in mammals	163|329	14	91	7	172	0.00465749	3.41	0.000565561	COG:2518 Protein-L-isoaspartate carboxylmethyltransferase
Pathogenic in mammals	163|329	6	133	0	190	0.00533738	Infinity	0.0294323	COG:661 Predicted unusual protein kinase
Pathogenic in mammals	163|329	7	8	2	24	0.00646134	6.067	0.00116438	COG:3526 Uncharacterized protein conserved in bacteria
Pathogenic in mammals	163|329	3	33	5	5	0.00741932	0.167	0.00744549	COG:1155 Archaeal/vacuolar-type H+-ATPase subunit A
Pathogenic in mammals	163|329	0	25	6	17	0.00822613	0	0.0291754	COG:3105 Uncharacterized protein conserved in bacteria
Pathogenic in mammals	163|329	4	19	0	47	0.00965759	Infinity	0.00803931	COG:1775 Benzoyl-CoA reductase/2-hydroxyglutaryl-CoA dehydratase subunit BcrC/BadD/HgdB
Pathogenic in plants	23|327	14	4	30	68	0.000310434	2.541	0.000309217	COG:4575 Uncharacterized conserved protein
Pathogenic in plants	23|327	1	191	138	2416	0.00086619	0.096	0.00236396	COG:1960 Acyl-CoA dehydrogenases
Pathogenic in plants	23|327	9	9	0	15	0.00139043	Infinity	0.00171394	COG:4875 Uncharacterized protein conserved in bacteria with a cystatin-like fold
Pathogenic in plants	23|327	6	17	184	113	0.00143882	0.421	0.011558	COG:185 Ribosomal protein S19
Pathogenic in plants	23|327	6	11	5	90	0.00149102	6.706	1.9882e-06	COG:3755 Uncharacterized protein conserved in bacteria
Pathogenic in plants	23|327	12	10	71	244	0.00176971	2.42	0.0130914	COG:468 RecA/RadA recombinase
Pathogenic in plants	23|327	4	14	4	179	0.00256653	10.167	0.000533341	COG:1520 FOG: WD40-like repeat
Pathogenic in plants	23|327	5	9	1	39	0.00321688	14.286	0.00585651	COG:3134 Predicted outer membrane lipoprotein
Pathogenic in plants	23|327	9	0	79	82	0.00328079	2.038	1.16728e-05	COG:2825 Outer membrane protein
Pathogenic in plants	23|327	6	13	16	205	0.00366228	4.362	5.69106e-06	COG:1399 Predicted metal-binding possibly nucleic acid-binding protein
Pathogenic in plants	23|327	1	77	114	1045	0.00744888	0.13	0.0229604	COG:183 Acetyl-CoA acetyltransferase
Pathogenic in plants	23|327	6	17	22	285	0.00792204	3.64	1.55328e-05	COG:1210 UDP-glucose pyrophosphorylase
Pathogenic in plants	23|327	3	4	1	37	0.00916138	16.286	0.030353	COG:3065 Starvation-inducible outer membrane lipoprotein
Pathogenic in plants	23|327	4	15	13	316	0.00965805	5.328	0.0004803	COG:458 Carbamoylphosphate synthase large subunit (split gene in MJ)
Pathogenic in plants	23|327	11	12	76	266	0.00972304	2.152	0.00854979	COG:2259 Predicted membrane protein
Psychrophilic	25|785	19	6	240	489	1.85554e-05	2.309	0.0100207	COG:532 Translation initiation factor 2 (IF-2; GTPase)
Psychrophilic	25|785	3	23	2	234	0.00764533	13.615	0.000120873	COG:1979 Uncharacterized oxidoreductases Fe-dependent alcohol dehydrogenase family
Psychrophilic	25|785	5	2	74	256	0.00893358	3.185	1.50643e-08	COG:2740 Predicted nucleic-acid-binding protein implicated in transcription termination
Radioresistance	16|903	15	3	213	450	1.5218e-05	2.594	0.0296874	COG:3637 Opacity protein and related surface antigens
Radioresistance	16|903	10	3	148	480	9.25996e-05	3.264	0.0410169	COG:396 ABC-type transport system involved in Fe-S cluster assembly ATPase component
Radioresistance	16|903	18	68	295	2890	0.00114121	2.26	0.0112815	COG:747 ABC-type dipeptide transport system periplasmic component
Radioresistance	16|903	3	11	9	568	0.0020597	13.738	2.42139e-07	COG:1373 Predicted ATPase (AAA+ superfamily)
Radioresistance	16|903	2	4	1	163	0.00308289	54.667	1e-300	COG:62 Uncharacterized conserved protein
Radioresistance	16|903	9	38	156	2259	0.00326245	2.964	0.00564707	COG:778 Nitroreductase
Radioresistance	16|903	9	21	273	2156	0.00486052	2.669	0.0123182	COG:513 Superfamily II DNA and RNA helicases
Radioresistance	16|903	8	28	131	1462	0.00888261	2.702	0.0190094	COG:1250 3-hydroxyacyl-CoA dehydrogenase
Radioresistance	16|903	2	2	52	1265	0.00933777	12.663	1e-300	COG:4638 Phenylpropionate dioxygenase and related ring-hydroxylating dioxygenases large terminal subunit
Shape=coccus vs rod	105|611	8	119	148	430	2.45133e-07	0.246	0.00235116	COG:462 Phosphoribosylpyrophosphate synthetase
Shape=coccus vs rod	105|611	1	13	171	63	1.02581e-06	0.098	0.000221839	COG:1952 Preprotein translocase subunit SecB
Shape=coccus vs rod	105|611	20	32	6	85	5.5797e-06	5.833	0.000201104	COG:2048 Heterodisulfide reductase subunit B
Shape=coccus vs rod	105|611	16	102	168	335	1.03191e-05	0.406	0.0497095	COG:54 Riboflavin synthase beta-chain
Shape=coccus vs rod	105|611	20	163	40	1254	1.26299e-05	3.536	0.00252924	COG:1063 Threonine dehydrogenase and related Zn-dependent dehydrogenases
Shape=coccus vs rod	105|611	16	86	18	413	0.000117092	3.756	0.00948594	COG:620 Methionine synthase II (cobalamin-independent)
Shape=coccus vs rod	105|611	3	0	2	76	0.000117206	39	1.29402e-06	COG:5478 Predicted small integral membrane protein
Shape=coccus vs rod	105|611	5	7	8	224	0.000120702	12.083	3.76521e-09	COG:2864 Cytochrome b subunit of formate dehydrogenase
Shape=coccus vs rod	105|611	6	46	1	226	0.000196477	26.192	0.015587	COG:1690 Uncharacterized conserved protein
Shape=coccus vs rod	105|611	15	105	171	440	0.000223306	0.447	0.0324813	COG:563 Adenylate kinase and related kinases
Shape=coccus vs rod	105|611	12	9	45	189	0.000311288	2.971	0.0157953	COG:271 Stress-induced morphogen (activity unknown)
Shape=coccus vs rod	105|611	15	63	207	327	0.000625127	0.496	0.013205	COG:822 NifU homolog involved in Fe-S cluster formation
Shape=coccus vs rod	105|611	9	48	13	349	0.00103756	4.397	0.001875	COG:579 Predicted dehydrogenase
Shape=coccus vs rod	105|611	2	4	2	348	0.00140289	58.333	1e-300	COG:1256 Flagellar hook-associated protein
Shape=coccus vs rod	105|611	16	69	24	326	0.00146024	2.745	0.000378069	COG:717 Deoxycytidine deaminase
Shape=coccus vs rod	105|611	2	2	0	78	0.00180668	Infinity	1.07027e-06	COG:4145 Na+/panthothenate symporter
Shape=coccus vs rod	105|611	0	78	25	234	0.00207111	0	0.0133484	COG:1438 Arginine repressor
Shape=coccus vs rod	105|611	2	1	0	44	0.00277521	Infinity	0.0379184	COG:4233 Uncharacterized protein predicted to be involved in C-type cytochrome biogenesis
Shape=coccus vs rod	105|611	8	57	21	620	0.00301641	3.757	0.0102016	COG:404 Glycine cleavage system T protein (aminomethyltransferase)
Shape=coccus vs rod	105|611	3	2	30	403	0.00352774	8.66	5.25164e-08	COG:1291 Flagellar motor component
Shape=coccus vs rod	105|611	4	40	112	277	0.00376524	0.316	0.0273055	COG:2171 Tetrahydrodipicolinate N-succinyltransferase
Shape=coccus vs rod	105|611	3	16	0	88	0.00488198	Infinity	1.47907e-11	COG:2851 H+/citrate symporter
Shape=coccus vs rod	105|611	12	89	20	474	0.00563988	2.935	0.0426221	COG:60 Isoleucyl-tRNA synthetase
Shape=coccus vs rod	105|611	2	2	1	68	0.00672069	34.5	0.0487687	COG:4326 Sporulation control protein
Shape=coccus vs rod	105|611	6	53	9	359	0.00995892	4.158	0.0190814	COG:379 Quinolinate synthase
Thermophilic	142|785	35	147	449	219	9.03232e-32	0.286	0.0132566	COG:86 DNA-directed RNA polymerase beta' subunit/160 kD subunit
Thermophilic	142|785	23	121	404	234	7.18723e-26	0.252	2.36801e-05	COG:85 DNA-directed RNA polymerase beta subunit/140 kD subunit
Thermophilic	142|785	4	80	329	234	5.67614e-23	0.081	0.00172628	COG:1185 Polyribonucleotide nucleotidyltransferase (polynucleotide phosphorylase)
Thermophilic	142|785	46	86	486	136	3.0939e-21	0.446	0.00210149	COG:92 Ribosomal protein S3
Thermophilic	142|785	19	78	460	196	3.53307e-21	0.279	1.1189e-06	COG:539 Ribosomal protein S1
Thermophilic	142|785	0	52	272	281	8.2044e-15	0	0.00021811	COG:1217 Predicted membrane GTPase involved in stress response
Thermophilic	142|785	30	81	345	183	1.25443e-13	0.414	0.0147273	COG:59 Ketol-acid reductoisomerase
Thermophilic	142|785	33	113	356	309	5.55327e-12	0.422	0.021406	COG:148 Enolase
Thermophilic	142|785	22	63	399	213	6.59397e-12	0.397	4.78768e-05	COG:544 FKBP-type peptidyl-prolyl cis-trans isomerase (trigger factor)
Thermophilic	142|785	58	306	274	4565	1.84598e-11	2.814	0.00901084	COG:1846 Transcriptional regulators
Thermophilic	142|785	4	143	175	580	6.78104e-11	0.117	0.00371461	COG:462 Phosphoribosylpyrophosphate synthetase
Thermophilic	142|785	29	39	63	454	9.22117e-09	3.5	0.0146163	COG:594 RNase P protein component
Thermophilic	142|785	18	61	11	390	1.04471e-08	8.306	0.00331782	COG:1490 D-Tyr-tRNAtyr deacylase
Thermophilic	142|785	21	143	245	466	1.07086e-08	0.372	0.00122322	COG:206 Cell division GTPase
Thermophilic	142|785	26	51	46	484	2.85139e-08	3.89	0.0199227	COG:779 Uncharacterized protein conserved in bacteria
Thermophilic	142|785	23	195	72	2936	3.30914e-08	4.408	0.0455923	COG:1670 Acetyltransferases including N-acetylases of ribosomal proteins
Thermophilic	142|785	58	68	33	155	7.17294e-08	2.622	0.0249463	COG:864 Predicted transcriptional regulators containing the CopG/Arc/MetJ DNA-binding domain and a metal-binding domain
Thermophilic	142|785	72	189	179	1156	7.34818e-08	2.057	0.0311835	COG:735 Fe2+/Zn2+ uptake regulation proteins
Thermophilic	142|785	38	57	42	259	2.63472e-07	2.867	2.34817e-05	COG:1006 Multisubunit Na+/H+ antiporter MnhC subunit
Thermophilic	142|785	3	119	141	597	2.9186e-07	0.129	1.80144e-05	COG:469 Pyruvate kinase
Thermophilic	142|785	9	321	274	2294	3.29042e-07	0.256	0.0366296	COG:183 Acetyl-CoA acetyltransferase
Thermophilic	142|785	59	55	95	275	5.21786e-07	2.016	0.000387835	COG:1254 Acylphosphatases
Thermophilic	142|785	22	130	12	442	5.53495e-07	5.476	0.0202919	COG:1514 2'-5' RNA ligase
Thermophilic	142|785	26	471	18	1548	5.63856e-07	4.551	0.0106573	COG:444 ABC-type dipeptide/oligopeptide/nickel transport system ATPase component
Thermophilic	142|785	30	93	84	878	2.16566e-06	2.793	0.00184623	COG:693 Putative intracellular protease/amidase
Thermophilic	142|785	21	9	112	311	2.18803e-06	2.644	0.00236919	COG:2127 Uncharacterized conserved protein
Thermophilic	142|785	10	136	13	1489	9.22114e-06	7.914	0.00138527	COG:2188 Transcriptional regulators
Thermophilic	142|785	1	120	249	1825	1.03587e-05	0.069	2.99085e-05	COG:513 Superfamily II DNA and RNA helicases
Thermophilic	142|785	19	173	87	2924	1.08716e-05	3.425	0.000674464	COG:2141 Coenzyme F420-dependent N5 N10-methylene tetrahydromethanopterin reductase and related flavin-dependent oxidoreductases
Thermophilic	142|785	12	61	29	897	1.35121e-05	5.249	0.00165178	COG:1247 Sortase and related acyltransferases
Thermophilic	142|785	0	138	67	719	2.07745e-05	0	0.0176343	COG:209 Ribonucleotide reductase alpha subunit
Thermophilic	142|785	19	192	27	1076	2.71716e-05	3.679	0.00476777	COG:730 Predicted permeases
Thermophilic	142|785	2	50	12	17	3.97197e-05	0.093	0.00164473	COG:1635 Flavoprotein involved in thiazole biosynthesis
Thermophilic	142|785	14	123	185	545	5.65355e-05	0.403	0.0047548	COG:112 Glycine/serine hydroxymethyltransferase
Thermophilic	142|785	2	0	1	297	6.68896e-05	298	7.77156e-16	COG:2995 Uncharacterized paraquat-inducible protein A
Thermophilic	142|785	13	190	22	1494	8.23639e-05	4.413	0.0115687	COG:561 Predicted hydrolases of the HAD superfamily
Thermophilic	142|785	30	1038	44	3956	0.000134286	2.554	0.0111179	COG:1131 ABC-type multidrug transport system ATPase component
Thermophilic	142|785	17	40	43	382	0.000141899	2.948	0.000269896	COG:2001 Uncharacterized protein conserved in bacteria
Thermophilic	142|785	4	2	7	155	0.0001442	15.429	3.77476e-13	COG:3397 Uncharacterized protein conserved in bacteria
Thermophilic	142|785	9	10	9	88	0.000260397	5.105	0.0101452	COG:1791 Uncharacterized conserved protein contains double-stranded beta-helix domain
Thermophilic	142|785	14	47	72	878	0.000301277	3.028	0.000247776	COG:4166 ABC-type oligopeptide transport system periplasmic component
Thermophilic	142|785	11	21	45	398	0.000428269	3.384	0.000135464	COG:2346 Truncated hemoglobins
Thermophilic	142|785	23	31	56	227	0.000691854	2.152	0.00558682	COG:2740 Predicted nucleic-acid-binding protein implicated in transcription termination
Thermophilic	142|785	5	109	1	529	0.0008314	23.246	0.000555794	COG:1488 Nicotinic acid phosphoribosyltransferase
Thermophilic	142|785	3	12	3	371	0.000870859	24.933	5.27262e-05	COG:2816 NTP pyrophosphohydrolases containing a Zn-finger probably nucleic-acid-binding
Thermophilic	142|785	25	483	61	2772	0.00110856	2.286	0.000469324	COG:491 Zn-dependent hydrolases including glyoxylases
Thermophilic	142|785	7	0	62	105	0.00127246	2.694	0.0211718	COG:4115 Uncharacterized protein conserved in bacteria
Thermophilic	142|785	9	55	47	1158	0.00137237	3.605	0.0437761	COG:494 NTP pyrophosphohydrolases including oxidative damage repair enzymes
Thermophilic	142|785	9	63	14	455	0.00139774	4.188	0.00381375	COG:1975 Xanthine and CO dehydrogenases maturation factor XdhC/CoxF family
Thermophilic	142|785	4	138	75	606	0.00147061	0.256	0.035212	COG:441 Threonyl-tRNA synthetase
Thermophilic	142|785	5	10	7	147	0.00151925	7.333	0.0374811	COG:3945 Uncharacterized conserved protein
Thermophilic	142|785	9	133	63	313	0.00163432	0.378	0.000114629	COG:17 Aspartyl/asparaginyl-tRNA synthetases
Thermophilic	142|785	6	5	7	62	0.00171327	5.377	0.021865	COG:4537 Competence protein ComGC
Thermophilic	142|785	4	46	2	393	0.00180061	15.8	0.000484516	COG:2390 Transcriptional regulator contains sigma factor-related N-terminal domain
Thermophilic	142|785	4	82	93	450	0.00192691	0.272	0.00144176	COG:280 Phosphotransacetylase
Thermophilic	142|785	18	64	45	436	0.00200471	2.346	0.0143899	COG:1399 Predicted metal-binding possibly nucleic acid-binding protein
Thermophilic	142|785	5	16	1	69	0.00221838	16.667	0.00503669	COG:1507 Uncharacterized conserved protein
Thermophilic	142|785	25	147	27	393	0.00230738	2.261	0.00346541	COG:1321 Mn-dependent transcriptional regulator
Thermophilic	142|785	5	37	18	904	0.00231643	6.098	0.0458866	COG:847 DNA polymerase III epsilon subunit and related 3'-5' exonucleases
Thermophilic	142|785	0	51	73	484	0.00239134	0	0.0365379	COG:208 Ribonucleotide reductase beta subunit
Thermophilic	142|785	8	60	7	269	0.00316481	4.639	0.0425009	COG:1402 Uncharacterized protein putative amidase
Thermophilic	142|785	7	50	11	396	0.0031662	4.544	0.00328363	COG:2884 Predicted ATPase involved in cell division
Thermophilic	142|785	6	117	4	560	0.00331135	6.878	0.00899626	COG:2896 Molybdenum cofactor biosynthesis enzyme
Thermophilic	142|785	2	22	125	210	0.00334695	0.223	0.0112983	COG:1882 Pyruvate-formate lyase
Thermophilic	142|785	12	13	23	101	0.00343422	2.588	0.0347838	COG:2442 Uncharacterized conserved protein
Thermophilic	142|785	18	154	4	158	0.00352772	4.238	0.0323355	COG:1468 RecB family exonuclease
Thermophilic	142|785	14	148	18	562	0.00409882	2.785	0.0183149	COG:421 Spermidine synthase
Thermophilic	142|785	18	53	43	329	0.00414813	2.193	0.0119382	COG:2337 Growth inhibitor
Thermophilic	142|785	9	26	53	544	0.00425657	2.896	0.00778053	COG:784 FOG: CheY-like receiver
Thermophilic	142|785	5	25	113	152	0.0056334	0.391	0.0190152	COG:2224 Isocitrate lyase
Thermophilic	142|785	18	66	9	109	0.00602497	2.81	0.00131122	COG:1838 Tartrate dehydratase beta subunit/Fumarate hydratase class I C-terminal domain
Thermophilic	142|785	13	69	59	833	0.00619476	2.397	4.09942e-05	COG:590 Cytosine/adenosine deaminases
Thermophilic	142|785	15	69	46	546	0.00665303	2.298	0.0384946	COG:319 Predicted metal-dependent hydrolase
Thermophilic	142|785	1	166	39	783	0.00857111	0.126	0.0444494	COG:1009 NADH:ubiquinone oxidoreductase subunit 5 (chain L)/Multisubunit Na+/H+ antiporter MnhA subunit
Thermophilic	142|785	6	11	6	67	0.00886065	4.294	0.0273315	COG:5502 Uncharacterized conserved protein
Thermophilic	142|785	3	47	2	426	0.00928982	12.84	0.0234092	COG:4149 ABC-type molybdate transport system permease component
Thermophilic	142|785	5	15	22	331	0.00989061	4.011	8.80174e-06	COG:1495 Disulfide bond formation protein DsbB

## Sheet: Table C
phenotype or environment	numOrgs	a	b	c	d	P Fisher	enrich	P RF	COG
Endospores	75|412	0	110	8	120	0.00811375	0	NA	COG:1486_Alpha-galactosidases/6-phospho-beta-glucosidases__family_4_of_glycosyl_hydrolases
Endospores	75|412	0	132	10	189	0.00703778	0	NA	COG:1994_Zn-dependent_proteases
Endospores	75|412	0	31	4	10	0.00671835	0	NA	COG:5294_Uncharacterized_protein_conserved_in_bacteria
Endospores	75|412	0	15	33	64	0.0049681	0	NA	COG:1394_Archaeal/vacuolar-type_H+-ATPase_subunit_D
Endospores	75|412	0	55	9	56	0.00366517	0	NA	COG:1834_N-Dimethylarginine_dimethylaminohydrolase
Endospores	75|412	0	23	7	13	0.00240565	0	NA	COG:3861_Uncharacterized_protein_conserved_in_bacteria
Endospores	75|412	0	95	10	102	0.00208963	0	NA	COG:1776_Chemotaxis_protein_CheC__inhibitor_of_MCP_methylation
Endospores	75|412	0	67	26	215	0.00205588	0	NA	COG:75_Serine-pyruvate_aminotransferase/archaeal_aspartate_aminotransferase
Endospores	75|412	0	35	19	76	0.00184671	0	NA	COG:2032_Cu/Zn_superoxide_dismutase
Endospores	75|412	0	14	20	25	0.00125697	0	NA	COG:3585_Molybdopterin-binding_protein
Endospores	75|412	0	30	33	102	0.000780783	0	NA	COG:2609_Pyruvate_dehydrogenase_complex__dehydrogenase_(E1)_component
Endospores	75|412	0	129	30	345	0.000142621	0	NA	COG:464_ATPases_of_the_AAA+_class
Endospores	75|412	0	109	29	260	0.000111964	0	NA	COG:3383_Uncharacterized_anaerobic_dehydrogenase
Endospores	75|412	0	40	46	120	2.41072e-05	0	NA	COG:638_20S_proteasome__alpha_and_beta_subunits
Endospores	75|412	1	108	35	417	0.00733762	0.118	NA	COG:483_Archaeal_fructose-1_6-bisphosphatase_and_related_enzymes_of_inositol_monophosphatase_family
Endospores	75|412	1	52	19	104	0.00836229	0.122	NA	COG:1027_Aspartate_ammonia-lyase
Endospores	75|412	1	22	27	54	0.00635896	0.13	NA	COG:1406_Predicted_inhibitor_of_MCP_methylation__homolog_of_CheC
Endospores	75|412	2	78	20	132	0.00838421	0.19	NA	COG:2345_Predicted_transcriptional_regulator
Endospores	75|412	11	444	24	180	4.32588e-06	0.205	NA	COG:4753_Response_regulator_containing_CheY-like_receiver_domain_and_AraC-type_DNA-binding_domain
Endospores	75|412	4	67	85	265	0.000190069	0.232	NA	COG:195_Transcription_elongation_factor
Endospores	75|412	2	19	49	74	0.00643395	0.239	NA	COG:2212_Multisubunit_Na+/H+_antiporter__MnhF_subunit
Endospores	75|412	4	322	17	339	0.00744196	0.257	NA	COG:1404_Subtilisin-like_serine_proteases
Endospores	75|412	5	16	34	4	5.55899e-07	0.266	NA	COG:2163_Ribosomal_protein_L14E/L6E/L27E
Endospores	75|412	7	147	54	286	0.000196295	0.286	NA	COG:4799_Acetyl-CoA_carboxylase__carboxyltransferase_component_(subunits_alpha_and_beta)
Endospores	75|412	8	873	29	925	0.00128608	0.299	NA	COG:395_ABC-type_sugar_transport_system__permease_component
Endospores	75|412	8	406	17	250	0.00547859	0.303	NA	COG:1191_DNA-directed_RNA_polymerase_specialized_sigma_subunit
Endospores	75|412	7	1180	36	1913	0.00248632	0.319	NA	COG:1131_ABC-type_multidrug_transport_system__ATPase_component
Endospores	75|412	8	70	117	263	0.00013117	0.333	NA	COG:206_Cell_division_GTPase
Endospores	75|412	10	53	46	55	8.86093e-05	0.349	NA	COG:1329_Transcriptional_regulators__similar_to_M._xanthus_CarD
Endospores	75|412	16	90	102	164	7.74467e-06	0.394	NA	COG:1734_DnaK_suppressor_protein
Endospores	75|412	8	53	215	522	0.0070088	0.45	NA	COG:2885_Outer_membrane_protein_and_related_peptidoglycan-associated_(lipo)proteins
Endospores	75|412	32	67	201	79	1.15808e-11	0.45	NA	COG:539_Ribosomal_protein_S1
Endospores	75|412	14	128	70	252	0.0024325	0.454	NA	COG:334_Glutamate_dehydrogenase/leucine_dehydrogenase
Endospores	75|412	14	43	33	31	0.00283988	0.476	NA	COG:1550_Uncharacterized_protein_conserved_in_bacteria
Endospores	75|412	13	65	46	87	0.00661092	0.482	NA	COG:5012_Predicted_cobalamin_binding_protein
Endospores	75|412	7	12	112	45	0.00393828	0.516	NA	COG:199_Ribosomal_protein_S14
Endospores	75|412	35	363	81	406	0.000624213	0.529	NA	COG:1695_Predicted_transcriptional_regulators
Endospores	75|412	41	1315	156	2708	0.000410894	0.555	NA	COG:745_Response_regulators_consisting_of_a_CheY-like_receiver_domain_and_a_winged-helix_DNA-binding_domain
Endospores	75|412	49	278	110	309	0.000208763	0.571	NA	COG:1366_Anti-anti-sigma_regulatory_factor_(antagonist_of_anti-sigma_factor)
Endospores	75|412	19	50	107	126	0.00802781	0.6	NA	COG:1217_Predicted_membrane_GTPase_involved_in_stress_response
Endospores	75|412	88	898	148	866	9.75635e-05	0.611	NA	COG:1653_ABC-type_sugar_transport_system__periplasmic_component
Endospores	75|412	33	33	184	42	9.56791e-07	0.614	NA	COG:1825_Ribosomal_protein_L25_(general_stress_protein_Ctc)
Endospores	75|412	29	91	135	217	0.00539908	0.63	NA	COG:39_Malate/lactate_dehydrogenases
Endospores	75|412	37	102	80	111	0.0050877	0.636	NA	COG:1302_Uncharacterized_protein_conserved_in_bacteria
Endospores	75|412	37	59	168	114	0.000542657	0.647	NA	COG:605_Superoxide_dismutase
Endospores	75|412	56	153	116	564	0.00258625	1.571	NA	COG:607_Rhodanese-related_sulfurtransferase
Endospores	75|412	48	220	127	1122	0.000675456	1.761	NA	COG:834_ABC-type_amino_acid_transport/signal_transduction_systems__periplasmic_component/domain
Endospores	75|412	25	43	26	108	0.00994234	1.895	NA	COG:2740_Predicted_nucleic-acid-binding_protein_implicated_in_transcription_termination
Endospores	75|412	33	21	53	112	0.000208213	1.903	NA	COG:538_Isocitrate_dehydrogenases
Endospores	75|412	40	43	71	215	7.37345e-05	1.941	NA	COG:192_S-adenosylmethionine_synthetase
Endospores	75|412	26	35	42	162	0.00128826	2.07	NA	COG:2171_Tetrahydrodipicolinate_N-succinyltransferase
Endospores	75|412	27	131	30	355	0.00197621	2.193	NA	COG:1252_NADH_dehydrogenase__FAD-containing_subunit
Endospores	75|412	9	1	28	41	0.00488986	2.218	NA	COG:4115_Uncharacterized_protein_conserved_in_bacteria
Endospores	75|412	26	115	48	545	0.000555746	2.278	NA	COG:3839_ABC-type_sugar_transport_systems__ATPase_components
Endospores	75|412	23	24	32	127	0.000262857	2.432	NA	COG:423_Glycyl-tRNA_synthetase_(class_II)
Endospores	75|412	13	3	29	58	0.000545142	2.438	NA	COG:2335_Secreted_and_surface_protein_containing_fasciclin-like_repeats
Endospores	75|412	28	144	30	423	0.000540386	2.458	NA	COG:394_Protein-tyrosine-phosphatase
Endospores	75|412	20	69	12	127	0.00554539	2.603	NA	COG:517_FOG:_CBS_domain
Endospores	75|412	32	27	54	206	1.02415e-06	2.611	NA	COG:396_ABC-type_transport_system_involved_in_Fe-S_cluster_assembly__ATPase_component
Endospores	75|412	24	33	27	141	0.000176772	2.62	NA	COG:1188_Ribosome-associated_heat_shock_protein_implicated_in_the_recycling_of_the_50S_subunit_(S4_paralog)
Endospores	75|412	17	85	20	299	0.00233728	2.658	NA	COG:653_Preprotein_translocase_subunit_SecA_(ATPase__RNA_helicase)
Endospores	75|412	38	30	74	281	1.74118e-08	2.681	NA	COG:2010_Cytochrome_c__mono-_and_diheme_variants
Endospores	75|412	15	56	24	285	0.00196344	2.72	NA	COG:519_GMP_synthase__PP-ATPase_domain/subunit
Endospores	75|412	11	11	9	41	0.00924787	2.778	NA	COG:5496_Predicted_thioesterase
Endospores	75|412	28	292	23	712	0.000236349	2.796	NA	COG:739_Membrane_proteins_related_to_metalloendopeptidases
Endospores	75|412	13	65	18	308	0.00309261	3.019	NA	COG:525_Valyl-tRNA_synthetase
Endospores	75|412	11	190	12	660	0.0093434	3.065	NA	COG:154_Asp-tRNAAsn/Glu-tRNAGln_amidotransferase_A_subunit_and_related_amidases
Endospores	75|412	13	20	8	55	0.00412205	3.102	NA	COG:3326_Predicted_membrane_protein
Endospores	75|412	11	64	13	267	0.00707604	3.159	NA	COG:216_Protein_chain_release_factor_A
Endospores	75|412	12	89	13	338	0.00466391	3.208	NA	COG:449_Glucosamine_6-phosphate_synthetase__contains_amidotransferase_and_phosphosugar_isomerase_domains
Endospores	75|412	15	116	11	310	0.00279895	3.341	NA	COG:281_Malic_enzyme
Endospores	75|412	7	9	11	77	0.00649599	3.5	NA	COG:4660_Predicted_NADH:ubiquinone_oxidoreductase__subunit_RnfE
Endospores	75|412	25	107	9	158	0.000363901	3.514	NA	COG:2340_Uncharacterized_protein_with_SCP/PR1_domains
Endospores	75|412	27	95	25	382	2.06213e-06	3.603	NA	COG:4166_ABC-type_oligopeptide_transport_system__periplasmic_component
Endospores	75|412	43	70	48	414	3.60414e-11	3.663	NA	COG:719_ABC-type_transport_system_involved_in_Fe-S_cluster_assembly__permease_component
Endospores	75|412	14	11	67	395	4.21601e-06	3.861	NA	COG:811_Biopolymer_transport_proteins
Endospores	75|412	10	215	6	564	0.00413124	4.222	NA	COG:1349_Transcriptional_regulators_of_sugar_metabolism
Endospores	75|412	10	127	14	842	0.000639459	4.463	NA	COG:1566_Multidrug_resistance_efflux_pump
Endospores	75|412	14	105	7	261	0.000876135	4.504	NA	COG:421_Spermidine_synthase
Endospores	75|412	6	8	4	43	0.00659392	5.036	NA	COG:1213_Predicted_sugar_nucleotidyltransferases
Endospores	75|412	3	0	15	85	0.00461405	6.667	NA	COG:1553_Uncharacterized_conserved_protein_involved_in_intracellular_sulfur_reduction
Endospores	75|412	7	20	6	166	0.000387948	7.432	NA	COG:2062_Phosphohistidine_phosphatase_SixA
Endospores	75|412	3	0	4	39	0.00230567	10.75	NA	COG:3417_Collagen-binding_surface_adhesin_SpaP_(antigen_I/II_family)
Endospores	75|412	4	15	2	102	0.00517633	10.947	NA	COG:1949_Oligoribonuclease_(3'->5'_exoribonuclease)
Endospores	75|412	3	5	5	157	0.00347729	12.15	NA	COG:1043_Acyl-[acyl_carrier_protein]--UDP-N-acetylglucosamine_O-acyltransferase
Endospores	75|412	4	5	1	27	0.00838271	12.444	NA	COG:1915_Uncharacterized_conserved_protein
Endospores	75|412	4	75	1	291	0.0080913	14.785	NA	COG:679_Predicted_permeases
Endospores	75|412	2	0	5	87	0.00480439	18.4	NA	COG:2332_Cytochrome_c-type_biogenesis_protein_CcmE
Endospores	75|412	2	6	1	120	0.00985396	30.25	NA	COG:1238_Predicted_membrane_protein
Endospores	75|412	3	108	0	408	0.00957535	Infinity	NA	COG:475_Kef-type_K+_transport_systems__membrane_components
Endospores	75|412	5	11	0	23	0.00758653	Infinity	NA	COG:5506_Uncharacterized_conserved_protein
Endospores	75|412	11	78	0	91	0.000309774	Infinity	NA	COG:5263_FOG:_Glucan-binding_domain_(YG_repeat)
Endospores	75|412	4	14	0	142	0.000116375	Infinity	NA	COG:2771_DNA-binding_HTH_domain-containing_proteins
Gram Stain=positive	216|682	0	231	11	368	0.0086005	0	NA	COG:4962_Flp_pilus_assembly_protein__ATPase_CpaF
Gram Stain=positive	216|682	0	332	8	372	0.00849399	0	NA	COG:631_Serine/threonine_protein_phosphatase
Gram Stain=positive	216|682	0	22	4	7	0.00806452	0	NA	COG:1990_Uncharacterized_conserved_protein
Gram Stain=positive	216|682	0	98	11	145	0.00780689	0	NA	COG:1924_Activator_of_2-hydroxyglutaryl-CoA_dehydratase_(HSP70-class_ATPase_domain)
Gram Stain=positive	216|682	0	5	13	5	0.00748908	0	NA	COG:2155_Uncharacterized_conserved_protein
Gram Stain=positive	216|682	0	75	2	4	0.00462963	0	NA	COG:4640_Predicted_membrane_protein
Gram Stain=positive	216|682	0	217	23	735	0.00426073	0	NA	COG:593_ATPase_involved_in_DNA_replication_initiation
Gram Stain=positive	216|682	0	212	17	439	0.00237778	0	NA	COG:296_1_4-alpha-glucan_branching_enzyme
Gram Stain=positive	216|682	0	164	18	351	0.00145158	0	NA	COG:252_L-asparaginase/archaeal_Glu-tRNAGln_amidotransferase_subunit_D
Gram Stain=positive	216|682	0	85	4	18	0.00141747	0	NA	COG:4109_Predicted_transcriptional_regulator_containing_CBS_domains
Gram Stain=positive	216|682	0	30	29	91	0.00126763	0	NA	COG:1850_Ribulose_1_5-bisphosphate_carboxylase__large_subunit
Gram Stain=positive	216|682	0	156	26	392	0.000386863	0	NA	COG:777_Acetyl-CoA_carboxylase_beta_subunit
Gram Stain=positive	216|682	0	223	14	253	0.000186479	0	NA	COG:2011_ABC-type_metal_ion_transport_system__permease_component
Gram Stain=positive	216|682	0	43	67	238	0.000100933	0	NA	COG:2944_Predicted_transcriptional_regulator
Gram Stain=positive	216|682	1	374	37	575	3.96068e-07	0.044	NA	COG:1104_Cysteine_sulfinate_desulfinase/cysteine_desulfurase_and_related_enzymes
Gram Stain=positive	216|682	2	334	84	630	1.09999e-12	0.051	NA	COG:483_Archaeal_fructose-1_6-bisphosphatase_and_related_enzymes_of_inositol_monophosphatase_family
Gram Stain=positive	216|682	1	175	17	144	2.827e-05	0.054	NA	COG:3_Oxyanion-translocating_ATPase
Gram Stain=positive	216|682	1	105	34	166	5.21644e-06	0.055	NA	COG:1027_Aspartate_ammonia-lyase
Gram Stain=positive	216|682	3	207	76	275	1.28607e-13	0.066	NA	COG:1555_DNA_uptake_protein_and_related_DNA-binding_proteins
Gram Stain=positive	216|682	1	289	23	451	0.000174092	0.071	NA	COG:458_Carbamoylphosphate_synthase_large_subunit_(split_gene_in_MJ)
Gram Stain=positive	216|682	1	175	36	429	9.97612e-05	0.073	NA	COG:439_Biotin_carboxylase
Gram Stain=positive	216|682	2	79	8	19	0.000195779	0.083	NA	COG:5512_Zn-ribbon-containing__possibly_RNA-binding_protein_and_truncated_derivatives
Gram Stain=positive	216|682	1	239	9	190	0.0065868	0.092	NA	COG:785_Cytochrome_c_biogenesis_protein
Gram Stain=positive	216|682	2	118	11	50	0.000138464	0.092	NA	COG:1780_Protein_involved_in_ribonucleotide_reduction
Gram Stain=positive	216|682	1	104	38	361	0.00159327	0.1	NA	COG:1008_NADH:ubiquinone_oxidoreductase_subunit_4_(chain_M)
Gram Stain=positive	216|682	1	153	30	460	0.00390446	0.106	NA	COG:108_3_4-dihydroxy-2-butanone_4-phosphate_synthase
Gram Stain=positive	216|682	7	122	12	20	1.06604e-05	0.145	NA	COG:638_20S_proteasome__alpha_and_beta_subunits
Gram Stain=positive	216|682	5	105	84	185	1.47224e-09	0.146	NA	COG:2609_Pyruvate_dehydrogenase_complex__dehydrogenase_(E1)_component
Gram Stain=positive	216|682	3	348	44	814	0.000210992	0.167	NA	COG:1018_Flavodoxin_reductases_(ferredoxin-NADPH_reductases)_family_1
Gram Stain=positive	216|682	2	39	13	32	0.00395449	0.169	NA	COG:2111_Multisubunit_Na+/H+_antiporter__MnhB_subunit
Gram Stain=positive	216|682	2	186	25	392	0.00493583	0.177	NA	COG:407_Uroporphyrinogen-III_decarboxylase
Gram Stain=positive	216|682	2	103	37	324	0.00443064	0.186	NA	COG:1007_NADH:ubiquinone_oxidoreductase_subunit_2_(chain_N)
Gram Stain=positive	216|682	3	97	60	312	0.0002098	0.186	NA	COG:649_NADH:ubiquinone_oxidoreductase_49_kD_subunit_7
Gram Stain=positive	216|682	4	64	610	1336	6.74947e-07	0.188	NA	COG:2885_Outer_membrane_protein_and_related_peptidoglycan-associated_(lipo)proteins
Gram Stain=positive	216|682	2	35	37	95	0.00344056	0.193	NA	COG:1993_Uncharacterized_conserved_protein
Gram Stain=positive	216|682	5	150	52	268	1.55611e-05	0.199	NA	COG:4147_Predicted_symporter
Gram Stain=positive	216|682	3	102	52	312	0.000831442	0.2	NA	COG:1005_NADH:ubiquinone_oxidoreductase_subunit_1_(chain_H)
Gram Stain=positive	216|682	3	291	39	730	0.00128748	0.201	NA	COG:19_Diaminopimelate_decarboxylase
Gram Stain=positive	216|682	2	202	40	790	0.00924398	0.203	NA	COG:793_Periplasmic_protease
Gram Stain=positive	216|682	1	6	192	87	0.00542947	0.208	NA	COG:1952_Preprotein_translocase_subunit_SecB
Gram Stain=positive	216|682	3	45	31	78	0.00142311	0.22	NA	COG:2768_Uncharacterized_Fe-S_center_protein
Gram Stain=positive	216|682	3	205	28	411	0.00506377	0.226	NA	COG:193_Peptidyl-tRNA_hydrolase
Gram Stain=positive	216|682	7	122	34	111	2.94294e-05	0.231	NA	COG:2372_Uncharacterized_protein__homolog_of_Cu_resistance_protein_CopC
Gram Stain=positive	216|682	10	527	28	321	2.27596e-05	0.232	NA	COG:4753_Response_regulator_containing_CheY-like_receiver_domain_and_AraC-type_DNA-binding_domain
Gram Stain=positive	216|682	3	69	129	688	0.00512487	0.264	NA	COG:1638_TRAP-type_C4-dicarboxylate_transport_system__periplasmic_component
Gram Stain=positive	216|682	9	84	14	26	0.000850929	0.276	NA	COG:2868_Predicted_ribosomal_protein
Gram Stain=positive	216|682	9	83	44	90	5.04245e-05	0.298	NA	COG:1579_Zn-ribbon_protein__possibly_nucleic_acid-binding
Gram Stain=positive	216|682	5	165	35	337	0.00723004	0.313	NA	COG:131_Imidazoleglycerol-phosphate_dehydratase
Gram Stain=positive	216|682	5	127	71	532	0.00426482	0.322	NA	COG:1530_Ribonucleases_G_and_E
Gram Stain=positive	216|682	7	28	39	27	0.000290698	0.338	NA	COG:3255_Putative_sterol_carrier_protein
Gram Stain=positive	216|682	12	152	34	125	0.000377014	0.342	NA	COG:3544_Uncharacterized_protein_conserved_in_bacteria
Gram Stain=positive	216|682	20	821	38	516	5.59573e-05	0.347	NA	COG:1463_ABC-type_transport_system_involved_in_resistance_to_organic_solvents__periplasmic_component
Gram Stain=positive	216|682	22	186	135	315	1.45748e-08	0.353	NA	COG:195_Transcription_elongation_factor
Gram Stain=positive	216|682	8	312	22	297	0.00890199	0.363	NA	COG:1418_Predicted_HD_superfamily_hydrolase
Gram Stain=positive	216|682	6	38	24	40	0.00834343	0.364	NA	COG:3968_Uncharacterized_protein_related_to_glutamine_synthetase
Gram Stain=positive	216|682	4	11	84	32	0.000798385	0.368	NA	COG:361_Translation_initiation_factor_1_(IF-1)
Gram Stain=positive	216|682	11	65	62	96	0.000138843	0.369	NA	COG:2221_Dissimilatory_sulfite_reductase_(desulfoviridin)__alpha_and_beta_subunits
Gram Stain=positive	216|682	9	101	46	167	0.00271104	0.379	NA	COG:1006_Multisubunit_Na+/H+_antiporter__MnhC_subunit
Gram Stain=positive	216|682	24	266	135	516	1.19591e-06	0.399	NA	COG:372_Citrate_synthase
Gram Stain=positive	216|682	9	69	50	125	0.00347113	0.404	NA	COG:3212_Predicted_membrane_protein
Gram Stain=positive	216|682	24	177	136	335	1.04759e-06	0.414	NA	COG:224_F0F1-type_ATP_synthase__gamma_subunit
Gram Stain=positive	216|682	31	106	228	192	7.40271e-11	0.417	NA	COG:511_Biotin_carboxyl_carrier_protein
Gram Stain=positive	216|682	12	78	31	69	0.00512324	0.43	NA	COG:2343_Uncharacterized_protein_conserved_in_bacteria
Gram Stain=positive	216|682	18	291	60	384	0.000604387	0.431	NA	COG:706_Preprotein_translocase_subunit_YidC
Gram Stain=positive	216|682	28	169	153	311	3.53691e-07	0.431	NA	COG:356_F0F1-type_ATP_synthase__subunit_a
Gram Stain=positive	216|682	22	112	245	403	7.74349e-07	0.434	NA	COG:1734_DnaK_suppressor_protein
Gram Stain=positive	216|682	39	147	58	63	1.37302e-06	0.437	NA	COG:2190_Phosphotransferase_system_IIA_components
Gram Stain=positive	216|682	15	113	78	214	0.000530359	0.439	NA	COG:2919_Septum_formation_initiator
Gram Stain=positive	216|682	12	76	48	117	0.0054418	0.469	NA	COG:3162_Predicted_membrane_protein
Gram Stain=positive	216|682	17	78	59	97	0.00104615	0.473	NA	COG:813_Purine-nucleoside_phosphorylase
Gram Stain=positive	216|682	14	817	54	1467	0.00970003	0.475	NA	COG:436_Aspartate/tyrosine/aromatic_aminotransferase
Gram Stain=positive	216|682	14	58	69	101	0.00175284	0.479	NA	COG:2212_Multisubunit_Na+/H+_antiporter__MnhF_subunit
Gram Stain=positive	216|682	26	170	118	310	6.01699e-05	0.481	NA	COG:712_F0F1-type_ATP_synthase__delta_subunit_(mitochondrial_oligomycin_sensitivity_protein)
Gram Stain=positive	216|682	15	176	54	282	0.00708704	0.489	NA	COG:1327_Predicted_transcriptional_regulator__consists_of_a_Zn-ribbon_and_ATP-cone_domains
Gram Stain=positive	216|682	64	109	308	102	7.7864e-18	0.492	NA	COG:105_Nucleoside_diphosphate_kinase
Gram Stain=positive	216|682	29	1664	38	1073	0.00508468	0.501	NA	COG:395_ABC-type_sugar_transport_system__permease_component
Gram Stain=positive	216|682	14	85	55	142	0.00861809	0.507	NA	COG:1320_Multisubunit_Na+/H+_antiporter__MnhG_subunit
Gram Stain=positive	216|682	65	470	207	671	7.29901e-08	0.515	NA	COG:1053_Succinate_dehydrogenase/fumarate_reductase__flavoprotein_subunit
Gram Stain=positive	216|682	35	208	149	386	3.78013e-05	0.517	NA	COG:112_Glycine/serine_hydroxymethyltransferase
Gram Stain=positive	216|682	12	55	195	374	0.00585849	0.523	NA	COG:633_Ferredoxin
Gram Stain=positive	216|682	22	178	90	342	0.00241977	0.528	NA	COG:781_Transcription_termination_factor
Gram Stain=positive	216|682	37	162	172	328	3.44481e-05	0.54	NA	COG:1544_Ribosome-associated_protein_Y_(PSrp-1)
Gram Stain=positive	216|682	19	87	91	194	0.00762222	0.561	NA	COG:852_NADH:ubiquinone_oxidoreductase_27_kD_subunit
Gram Stain=positive	216|682	41	46	40	9	0.000108059	0.577	NA	COG:2359_Uncharacterized_protein_conserved_in_bacteria
Gram Stain=positive	216|682	33	257	75	306	0.00409334	0.578	NA	COG:239_Integral_membrane_protein_possibly_involved_in_chromosome_condensation
Gram Stain=positive	216|682	36	141	164	307	0.000391193	0.584	NA	COG:54_Riboflavin_synthase_beta-chain
Gram Stain=positive	216|682	31	198	124	419	0.00310425	0.593	NA	COG:4_Ammonia_permease
Gram Stain=positive	216|682	58	171	201	286	2.98443e-05	0.614	NA	COG:822_NifU_homolog_involved_in_Fe-S_cluster_formation
Gram Stain=positive	216|682	33	205	102	352	0.00642929	0.617	NA	COG:576_Molecular_chaperone_GrpE_(heat_shock_protein)
Gram Stain=positive	216|682	79	790	60	356	0.00523539	0.63	NA	COG:1695_Predicted_transcriptional_regulators
Gram Stain=positive	216|682	36	167	121	312	0.00566498	0.635	NA	COG:858_Ribosome-binding_factor_A
Gram Stain=positive	216|682	104	2644	318	5036	2.8531e-05	0.637	NA	COG:745_Response_regulators_consisting_of_a_CheY-like_receiver_domain_and_a_winged-helix_DNA-binding_domain
Gram Stain=positive	216|682	41	91	62	66	0.00521977	0.641	NA	COG:1329_Transcriptional_regulators__similar_to_M._xanthus_CarD
Gram Stain=positive	216|682	100	239	202	238	2.95683e-06	0.643	NA	COG:39_Malate/lactate_dehydrogenases
Gram Stain=positive	216|682	98	1807	113	3194	0.00272578	1.506	NA	COG:1012_NAD-dependent_aldehyde_dehydrogenases
Gram Stain=positive	216|682	174	224	293	719	1.68938e-07	1.51	NA	COG:443_Molecular_chaperone
Gram Stain=positive	216|682	149	314	127	470	7.48509e-05	1.513	NA	COG:740_Protease_subunit_of_ATP-dependent_Clp_proteases
Gram Stain=positive	216|682	73	96	65	164	0.00279659	1.522	NA	COG:588_Phosphoglycerate_mutase_1
Gram Stain=positive	216|682	36	23	66	102	0.00590572	1.553	NA	COG:2335_Secreted_and_surface_protein_containing_fasciclin-like_repeats
Gram Stain=positive	216|682	96	652	139	1550	0.000591492	1.559	NA	COG:589_Universal_stress_protein_UspA_and_related_nucleotide-binding_proteins
Gram Stain=positive	216|682	43	58	59	163	0.00648427	1.602	NA	COG:1666_Uncharacterized_protein_conserved_in_bacteria
Gram Stain=positive	216|682	169	72	189	245	3.01744e-11	1.61	NA	COG:1925_Phosphotransferase_system__HPr-related_proteins
Gram Stain=positive	216|682	64	291	53	422	0.00631936	1.616	NA	COG:22_Pyruvate/2-oxoglutarate_dehydrogenase_complex__dehydrogenase_(E1)_component__eukaryotic_type__beta_subunit
Gram Stain=positive	216|682	48	57	50	127	0.00429374	1.618	NA	COG:140_Phosphoribosyl-ATP_pyrophosphohydrolase
Gram Stain=positive	216|682	61	89	31	94	0.0069195	1.64	NA	COG:2182_Maltose-binding_periplasmic_proteins/domains
Gram Stain=positive	216|682	72	117	116	387	0.000116665	1.652	NA	COG:2025_Electron_transfer_flavoprotein__alpha_subunit
Gram Stain=positive	216|682	67	1406	63	2255	0.0032601	1.674	NA	COG:1024_Enoyl-CoA_hydratase/carnithine_racemase
Gram Stain=positive	216|682	183	104	286	478	3.10292e-14	1.703	NA	COG:57_Glyceraldehyde-3-phosphate_dehydrogenase/erythrose-4-phosphate_dehydrogenase
Gram Stain=positive	216|682	53	426	44	634	0.00691768	1.705	NA	COG:394_Protein-tyrosine-phosphatase
Gram Stain=positive	216|682	45	103	31	143	0.00867549	1.707	NA	COG:362_6-phosphogluconate_dehydrogenase
Gram Stain=positive	216|682	94	497	70	686	0.000286328	1.718	NA	COG:2030_Acyl_dehydratase
Gram Stain=positive	216|682	75	111	114	378	1.43589e-05	1.74	NA	COG:2086_Electron_transfer_flavoprotein__beta_subunit
Gram Stain=positive	216|682	68	96	121	387	2.38982e-05	1.741	NA	COG:2353_Uncharacterized_conserved_protein
Gram Stain=positive	216|682	30	50	35	131	0.00849458	1.779	NA	COG:1586_S-adenosylmethionine_decarboxylase
Gram Stain=positive	216|682	111	103	138	341	7.88349e-09	1.8	NA	COG:217_Uncharacterized_conserved_protein
Gram Stain=positive	216|682	35	42	35	105	0.00247273	1.818	NA	COG:831_Urea_amidohydrolase_(urease)_gamma_subunit
Gram Stain=positive	216|682	50	123	21	113	0.00650637	1.844	NA	COG:2740_Predicted_nucleic-acid-binding_protein_implicated_in_transcription_termination
Gram Stain=positive	216|682	111	152	197	679	1.1868e-09	1.877	NA	COG:782_Transcription_elongation_factor
Gram Stain=positive	216|682	53	108	183	861	1.56185e-05	1.878	NA	COG:760_Parvulin-like_peptidyl-prolyl_isomerase
Gram Stain=positive	216|682	94	131	105	370	1.55161e-07	1.89	NA	COG:149_Triosephosphate_isomerase
Gram Stain=positive	216|682	124	811	115	1530	2.93924e-07	1.897	NA	COG:747_ABC-type_dipeptide_transport_system__periplasmic_component
Gram Stain=positive	216|682	58	189	24	174	0.00209726	1.937	NA	COG:3795_Uncharacterized_protein_conserved_in_bacteria
Gram Stain=positive	216|682	74	119	53	215	1.36473e-05	1.939	NA	COG:396_ABC-type_transport_system_involved_in_Fe-S_cluster_assembly__ATPase_component
Gram Stain=positive	216|682	51	41	18	45	0.00104046	1.94	NA	COG:1260_Myo-inositol-1-phosphate_synthase
Gram Stain=positive	216|682	92	114	72	247	1.5563e-07	1.979	NA	COG:1744_Uncharacterized_ABC-type_transport_system__periplasmic_component/surface_lipoprotein
Gram Stain=positive	216|682	26	203	27	448	0.00947117	1.997	NA	COG:172_Seryl-tRNA_synthetase
Gram Stain=positive	216|682	76	268	42	339	7.55461e-05	2.004	NA	COG:2764_Uncharacterized_protein_conserved_in_bacteria
Gram Stain=positive	216|682	32	45	19	74	0.00405703	2.034	NA	COG:1274_Phosphoenolpyruvate_carboxykinase_(GTP)
Gram Stain=positive	216|682	105	102	112	340	1.40874e-10	2.047	NA	COG:126_3-phosphoglycerate_kinase
Gram Stain=positive	216|682	52	207	39	364	0.000198518	2.075	NA	COG:205_6-phosphofructokinase
Gram Stain=positive	216|682	40	727	23	906	0.00419342	2.106	NA	COG:1063_Threonine_dehydrogenase_and_related_Zn-dependent_dehydrogenases
Gram Stain=positive	216|682	46	88	13	67	0.00440424	2.113	NA	COG:423_Glycyl-tRNA_synthetase_(class_II)
Gram Stain=positive	216|682	26	253	36	788	0.00378725	2.133	NA	COG:247_Fe-S_oxidoreductase
Gram Stain=positive	216|682	71	640	90	1832	1.45602e-06	2.133	NA	COG:1522_Transcriptional_regulators
Gram Stain=positive	216|682	24	200	23	439	0.0091199	2.152	NA	COG:162_Tyrosyl-tRNA_synthetase
Gram Stain=positive	216|682	53	212	31	307	0.000208248	2.181	NA	COG:580_Glycerol_uptake_facilitator_and_related_permeases_(Major_Intrinsic_Protein_Family)
Gram Stain=positive	216|682	45	124	66	487	1.4517e-05	2.231	NA	COG:1622_Heme/copper-type_cytochrome/quinol_oxidases__subunit_2
Gram Stain=positive	216|682	42	345	23	453	0.00107452	2.246	NA	COG:4799_Acetyl-CoA_carboxylase__carboxyltransferase_component_(subunits_alpha_and_beta)
Gram Stain=positive	216|682	42	191	37	433	0.000116248	2.29	NA	COG:78_Ornithine_carbamoyltransferase
Gram Stain=positive	216|682	26	16	52	142	2.38148e-05	2.31	NA	COG:5470_Uncharacterized_conserved_protein
Gram Stain=positive	216|682	56	121	60	378	7.15823e-07	2.31	NA	COG:1048_Aconitase_A
Gram Stain=positive	216|682	50	2603	31	3773	0.000228954	2.313	NA	COG:596_Predicted_hydrolases_or_acyltransferases_(alpha/beta_hydrolase_superfamily)_
Gram Stain=positive	216|682	53	108	17	103	0.000287637	2.324	NA	COG:3715_Phosphotransferase_system__mannose/fructose/N-acetylgalactosamine-specific_component_IIC
Gram Stain=positive	216|682	36	239	26	436	0.000560197	2.326	NA	COG:653_Preprotein_translocase_subunit_SecA_(ATPase__RNA_helicase)
Gram Stain=positive	216|682	40	114	23	186	0.00024637	2.36	NA	COG:3631_Ketosteroid_isomerase-related_protein
Gram Stain=positive	216|682	9	4	48	116	0.00510934	2.365	NA	COG:2920_Dissimilatory_sulfite_reductase_(desulfoviridin)__gamma_subunit
Gram Stain=positive	216|682	64	378	57	879	7.11685e-07	2.378	NA	COG:1250_3-hydroxyacyl-CoA_dehydrogenase
Gram Stain=positive	216|682	21	286	30	1029	0.0030191	2.415	NA	COG:8_Glutamyl-_and_glutaminyl-tRNA_synthetases
Gram Stain=positive	216|682	23	148	21	368	0.00188391	2.492	NA	COG:1898_dTDP-4-dehydrorhamnose_3_5-epimerase_and_related_enzymes
Gram Stain=positive	216|682	31	467	26	1015	0.00047478	2.492	NA	COG:119_Isopropylmalate/homocitrate/citramalate_synthases
Gram Stain=positive	216|682	43	464	29	823	8.42512e-05	2.492	NA	COG:31_Cysteine_synthase
Gram Stain=positive	216|682	18	459	20	1302	0.0050512	2.494	NA	COG:2227_2-polyprenyl-3-methyl-5-hydroxy-6-metoxy-1_4-benzoquinol_methylase
Gram Stain=positive	216|682	51	210	340	4003	6.53646e-09	2.496	NA	COG:2204_Response_regulator_containing_CheY-like_receiver__AAA-type_ATPase__and_DNA-binding_domains
Gram Stain=positive	216|682	23	613	16	1119	0.00362717	2.565	NA	COG:1804_Predicted_acyl-CoA_transferases/carnitine_dehydratase
Gram Stain=positive	216|682	38	300	22	482	0.00019236	2.576	NA	COG:1064_Zn-dependent_alcohol_dehydrogenases
Gram Stain=positive	216|682	27	235	23	555	0.000751338	2.59	NA	COG:281_Malic_enzyme
Gram Stain=positive	216|682	25	346	19	735	0.000947948	2.674	NA	COG:4638_Phenylpropionate_dioxygenase_and_related_ring-hydroxylating_dioxygenases__large_terminal_subunit
Gram Stain=positive	216|682	34	28	26	101	4.4959e-06	2.679	NA	COG:1742_Uncharacterized_conserved_protein
Gram Stain=positive	216|682	77	161	63	460	9.41807e-11	2.686	NA	COG:469_Pyruvate_kinase
Gram Stain=positive	216|682	19	111	18	317	0.0018633	2.72	NA	COG:114_Fumarase
Gram Stain=positive	216|682	22	53	39	327	8.15662e-05	2.753	NA	COG:3221_ABC-type_phosphate/phosphonate_transport_system__periplasmic_component
Gram Stain=positive	216|682	21	42	13	95	0.00127334	2.769	NA	COG:3326_Predicted_membrane_protein
Gram Stain=positive	216|682	37	168	22	322	4.69178e-05	2.822	NA	COG:64_Asp-tRNAAsn/Glu-tRNAGln_amidotransferase_B_subunit_(PET112_homolog)
Gram Stain=positive	216|682	15	178	13	460	0.0052947	2.828	NA	COG:421_Spermidine_synthase
Gram Stain=positive	216|682	17	142	20	515	0.00187303	2.86	NA	COG:725_ABC-type_molybdate_transport_system__periplasmic_component
Gram Stain=positive	216|682	14	9	7	26	0.00456957	2.87	NA	COG:4378_Uncharacterized_protein_conserved_in_bacteria
Gram Stain=positive	216|682	10	13	13	73	0.00742941	2.876	NA	COG:1908_Coenzyme_F420-reducing_hydrogenase__delta_subunit
Gram Stain=positive	216|682	11	38	19	227	0.00412206	2.907	NA	COG:1613_ABC-type_sulfate_transport_system__periplasmic_component
Gram Stain=positive	216|682	25	196	18	446	0.000326508	2.916	NA	COG:13_Alanyl-tRNA_synthetase
Gram Stain=positive	216|682	45	111	28	257	7.9857e-07	2.936	NA	COG:1188_Ribosome-associated_heat_shock_protein_implicated_in_the_recycling_of_the_50S_subunit_(S4_paralog)
Gram Stain=positive	216|682	18	81	17	265	0.000857129	3.016	NA	COG:2109_ATP:corrinoid_adenosyltransferase
Gram Stain=positive	216|682	117	639	34	630	1.40136e-10	3.022	NA	COG:791_Cell_wall-associated_hydrolases_(invasion-associated_proteins)
Gram Stain=positive	216|682	34	208	10	206	0.000708003	3.035	NA	COG:2340_Uncharacterized_protein_with_SCP/PR1_domains
Gram Stain=positive	216|682	24	65	22	226	5.57211e-05	3.04	NA	COG:696_Phosphoglyceromutase
Gram Stain=positive	216|682	70	2043	12	1114	5.1332e-05	3.109	NA	COG:2141_Coenzyme_F420-dependent_N5_N10-methylene_tetrahydromethanopterin_reductase_and_related_flavin-dependent_oxidoreductases
Gram Stain=positive	216|682	42	190	23	381	1.25835e-06	3.18	NA	COG:2897_Rhodanese-related_sulfurtransferase
Gram Stain=positive	216|682	36	1062	15	1441	7.98021e-05	3.183	NA	COG:300_Short-chain_dehydrogenases_of_various_substrate_specificities
Gram Stain=positive	216|682	45	149	27	345	2.09462e-07	3.196	NA	COG:1080_Phosphoenolpyruvate-protein_kinase_(PTS_system_EI_component_in_bacteria)
Gram Stain=positive	216|682	65	61	149	777	3.55445e-17	3.206	NA	COG:2010_Cytochrome_c__mono-_and_diheme_variants
Gram Stain=positive	216|682	25	246	14	475	0.000238201	3.222	NA	COG:449_Glucosamine_6-phosphate_synthetase__contains_amidotransferase_and_phosphosugar_isomerase_domains
Gram Stain=positive	216|682	80	292	32	459	9.76623e-11	3.3	NA	COG:719_ABC-type_transport_system_involved_in_Fe-S_cluster_assembly__permease_component
Gram Stain=positive	216|682	18	84	6	107	0.00468178	3.324	NA	COG:1854_LuxS_protein_involved_in_autoinducer_AI2_synthesis
Gram Stain=positive	216|682	22	285	17	774	0.000170664	3.334	NA	COG:1052_Lactate_dehydrogenase_and_related_dehydrogenases
Gram Stain=positive	216|682	15	208	7	343	0.00629738	3.363	NA	COG:554_Glycerol_kinase
Gram Stain=positive	216|682	10	19	18	163	0.00132344	3.467	NA	COG:4657_Predicted_NADH:ubiquinone_oxidoreductase__subunit_RnfA
Gram Stain=positive	216|682	15	199	9	442	0.00277658	3.512	NA	COG:60_Isoleucyl-tRNA_synthetase
Gram Stain=positive	216|682	22	111	8	165	0.000746446	3.577	NA	COG:3576_Predicted_flavin-nucleotide-binding_protein_structurally_related_to_pyridoxine_5'-phosphate_oxidase
Gram Stain=positive	216|682	15	71	6	118	0.00419657	3.605	NA	COG:3247_Uncharacterized_conserved_protein
Gram Stain=positive	216|682	14	140	10	387	0.00168744	3.609	NA	COG:761_Penicillin_tolerance_protein
Gram Stain=positive	216|682	61	315	25	532	2.68326e-09	3.615	NA	COG:431_Predicted_flavoprotein
Gram Stain=positive	216|682	52	117	11	119	1.63913e-06	3.636	NA	COG:3716_Phosphotransferase_system__mannose/fructose/N-acetylgalactosamine-specific_component_IID
Gram Stain=positive	216|682	18	253	10	540	0.000722312	3.653	NA	COG:767_ABC-type_transport_system_involved_in_resistance_to_organic_solvents__permease_component
Gram Stain=positive	216|682	20	86	4	75	0.00705732	3.726	NA	COG:2452_Predicted_site-specific_integrase-resolvase
Gram Stain=positive	216|682	51	729	15	843	8.73507e-07	3.74	NA	COG:614_ABC-type_Fe3+-hydroxamate_transport_system__periplasmic_component
Gram Stain=positive	216|682	25	225	12	442	5.99753e-05	3.783	NA	COG:498_Threonine_synthase
Gram Stain=positive	216|682	19	71	5	85	0.00361636	3.8	NA	COG:5640_Secreted_trypsin-like_serine_protease
Gram Stain=positive	216|682	18	254	7	395	0.00143485	3.8	NA	COG:351_Hydroxymethylpyrimidine/phosphomethylpyrimidine_kinase
Gram Stain=positive	216|682	22	45	10	106	7.41747e-05	3.809	NA	COG:1310_Predicted_metal-dependent_protease_of_the_PAD1/JAB1_superfamily
Gram Stain=positive	216|682	19	164	11	393	0.000344711	3.813	NA	COG:1088_dTDP-D-glucose_4_6-dehydratase
Gram Stain=positive	216|682	7	24	12	191	0.0058526	3.82	NA	COG:4659_Predicted_NADH:ubiquinone_oxidoreductase__subunit_RnfG
Gram Stain=positive	216|682	16	498	6	737	0.00344494	3.855	NA	COG:702_Predicted_nucleoside-diphosphate-sugar_epimerases
Gram Stain=positive	216|682	16	159	7	301	0.00127021	4.023	NA	COG:579_Predicted_dehydrogenase
Gram Stain=positive	216|682	53	569	27	1294	1.59235e-10	4.169	NA	COG:739_Membrane_proteins_related_to_metalloendopeptidases
Gram Stain=positive	216|682	12	166	6	366	0.00331239	4.18	NA	COG:58_Glucan_phosphorylase
Gram Stain=positive	216|682	28	87	10	162	1.02244e-05	4.188	NA	COG:1388_FOG:_LysM_repeat
Gram Stain=positive	216|682	10	20	14	165	0.00042269	4.262	NA	COG:4660_Predicted_NADH:ubiquinone_oxidoreductase__subunit_RnfE
Gram Stain=positive	216|682	14	39	4	63	0.00360131	4.425	NA	COG:4668_Mannitol/fructose-specific_phosphotransferase_system__IIA_domain
Gram Stain=positive	216|682	10	135	5	318	0.00414701	4.455	NA	COG:246_Mannitol-1-phosphate/altronate_dehydrogenases
Gram Stain=positive	216|682	63	316	19	508	1.91157e-11	4.611	NA	COG:1252_NADH_dehydrogenase__FAD-containing_subunit
Gram Stain=positive	216|682	16	533	5	810	0.00111301	4.75	NA	COG:1349_Transcriptional_regulators_of_sugar_metabolism
Gram Stain=positive	216|682	36	131	6	127	1.69778e-05	4.778	NA	COG:3444_Phosphotransferase_system__mannose/fructose/N-acetylgalactosamine-specific_component_IIB
Gram Stain=positive	216|682	18	84	9	238	2.96526e-05	4.843	NA	COG:2225_Malate_synthase
Gram Stain=positive	216|682	21	246	7	450	3.46148e-05	5.135	NA	COG:1087_UDP-glucose_4-epimerase
Gram Stain=positive	216|682	12	160	4	291	0.00239401	5.145	NA	COG:2884_Predicted_ATPase_involved_in_cell_division
Gram Stain=positive	216|682	25	580	9	1164	2.98577e-06	5.386	NA	COG:154_Asp-tRNAAsn/Glu-tRNAGln_amidotransferase_A_subunit_and_related_amidases
Gram Stain=positive	216|682	8	140	3	299	0.00738284	5.441	NA	COG:677_UDP-N-acetyl-D-mannosaminuronate_dehydrogenase
Gram Stain=positive	216|682	18	120	3	124	0.00117356	5.522	NA	COG:3409_Putative_peptidoglycan-binding_domain-containing_protein
Gram Stain=positive	216|682	23	201	4	213	0.000214346	5.57	NA	COG:1299_Phosphotransferase_system__fructose-specific_IIC_component
Gram Stain=positive	216|682	71	536	23	1074	9.21615e-16	5.579	NA	COG:542_ATPases_with_chaperone_activity__ATP-binding_subunit
Gram Stain=positive	216|682	7	21	4	86	0.00357373	5.625	NA	COG:1213_Predicted_sugar_nucleotidyltransferases
Gram Stain=positive	216|682	9	615	3	1181	0.00491021	5.692	NA	COG:1167_Transcriptional_regulators_containing_a_DNA-binding_HTH_domain_and_an_aminotransferase_domain_(MocR_family)_and_their_eukaryotic_orthologs
Gram Stain=positive	216|682	44	1884	9	2276	3.03202e-08	5.794	NA	COG:318_Acyl-CoA_synthetases_(AMP-forming)/AMP-acid_ligases_II
Gram Stain=positive	216|682	20	73	4	106	0.000112455	5.914	NA	COG:3957_Phosphoketolase
Gram Stain=positive	216|682	24	264	3	211	0.000470602	5.944	NA	COG:3707_Response_regulator_with_putative_antiterminator_output_domain
Gram Stain=positive	216|682	18	36	12	206	2.46026e-07	6.056	NA	COG:376_Catalase_(peroxidase_I)
Gram Stain=positive	216|682	10	244	4	622	0.00109332	6.161	NA	COG:1409_Predicted_phosphohydrolases
Gram Stain=positive	216|682	4	20	12	443	0.00591513	6.319	NA	COG:4232_Thiol:disulfide_interchange_protein
Gram Stain=positive	216|682	26	334	7	647	3.0048e-07	6.748	NA	COG:2230_Cyclopropane_fatty_acid_synthase_and_related_methyltransferases
Gram Stain=positive	216|682	7	127	2	272	0.00697421	7.157	NA	COG:798_Arsenite_efflux_pump_ACR3_and_related_permeases
Gram Stain=positive	216|682	5	2	19	172	0.000312022	7.18	NA	COG:1553_Uncharacterized_conserved_protein_involved_in_intracellular_sulfur_reduction
Gram Stain=positive	216|682	9	208	2	348	0.00386143	7.258	NA	COG:364_Glucose-6-phosphate_1-dehydrogenase
Gram Stain=positive	216|682	67	329	24	1035	1.6266e-21	7.466	NA	COG:3839_ABC-type_sugar_transport_systems__ATPase_components
Gram Stain=positive	216|682	6	48	2	135	0.00702268	7.611	NA	COG:4126_Hydantoin_racemase
Gram Stain=positive	216|682	5	17	2	66	0.00873107	7.727	NA	COG:2191_Formylmethanofuran_dehydrogenase_subunit_E
Gram Stain=positive	216|682	3	0	4	29	0.00490196	8.25	NA	COG:1229_Formylmethanofuran_dehydrogenase_subunit_A
Gram Stain=positive	216|682	14	148	23	2196	4.06159e-08	8.338	NA	COG:1566_Multidrug_resistance_efflux_pump
Gram Stain=positive	216|682	74	301	14	596	1.66369e-20	8.598	NA	COG:4166_ABC-type_oligopeptide_transport_system__periplasmic_component
Gram Stain=positive	216|682	11	26	1	30	0.00434374	9.216	NA	COG:3731_Phosphotransferase_system_sorbitol-specific_component_IIA
Gram Stain=positive	216|682	7	22	1	38	0.00881527	9.414	NA	COG:1659_Uncharacterized_protein__linocin/CFP29_homolog
Gram Stain=positive	216|682	13	147	3	346	4.41356e-05	9.452	NA	COG:1600_Uncharacterized_Fe-S_protein
Gram Stain=positive	216|682	53	159	11	440	1.09798e-18	10.25	NA	COG:166_Glucose-6-phosphate_isomerase
Gram Stain=positive	216|682	11	55	1	62	0.00443054	10.5	NA	COG:4607_ABC-type_enterochelin_transport_system__periplasmic_component
Gram Stain=positive	216|682	44	284	3	264	2.47995e-09	11.939	NA	COG:627_Predicted_esterase
Gram Stain=positive	216|682	7	260	1	506	0.00310496	13.292	NA	COG:367_Asparagine_synthase_(glutamine-hydrolyzing)
Gram Stain=positive	216|682	5	180	1	532	0.00516654	14.405	NA	COG:661_Predicted_unusual_protein_kinase
Gram Stain=positive	216|682	5	80	1	254	0.00428836	15	NA	COG:807_GTP_cyclohydrolase_II
Gram Stain=positive	216|682	9	48	1	94	0.000669682	15	NA	COG:4312_Uncharacterized_protein_conserved_in_bacteria
Gram Stain=positive	216|682	28	462	1	288	3.7616e-05	16.514	NA	COG:2723_Beta-glucosidase/6-phospho-beta-glucosidase/beta-galactosidase
Gram Stain=positive	216|682	2	1	3	76	0.00880759	17.556	NA	COG:4275_Uncharacterized_conserved_protein
Gram Stain=positive	216|682	14	32	9	530	2.23579e-11	18.227	NA	COG:1127_ABC-type_transport_system_involved_in_resistance_to_organic_solvents__ATPase_component
Gram Stain=positive	216|682	2	1	2	60	0.0084707	20.667	NA	COG:5598_Trimethylamine:corrinoid_methyltransferase
Gram Stain=positive	216|682	3	7	0	37	0.00740055	Infinity	NA	COG:4398_Uncharacterized_protein_conserved_in_bacteria
Gram Stain=positive	216|682	4	35	0	104	0.00492471	Infinity	NA	COG:4302_Ethanolamine_ammonia-lyase__small_subunit
Gram Stain=positive	216|682	5	45	0	115	0.00221007	Infinity	NA	COG:3195_Uncharacterized_protein_conserved_in_bacteria
Grows in groups	61|289	0	102	15	243	0.00783792	0	NA	COG:1104_Cysteine_sulfinate_desulfinase/cysteine_desulfurase_and_related_enzymes
Grows in groups	61|289	0	18	16	33	0.00358145	0	NA	COG:2046_ATP_sulfurylase_(sulfate_adenylyltransferase)
Grows in groups	61|289	0	74	18	149	0.00219105	0	NA	COG:439_Biotin_carboxylase
Grows in groups	61|289	0	117	38	310	1.6656e-05	0	NA	COG:483_Archaeal_fructose-1_6-bisphosphatase_and_related_enzymes_of_inositol_monophosphatase_family
Grows in groups	61|289	1	52	16	80	0.00602441	0.113	NA	COG:2138_Uncharacterized_conserved_protein
Grows in groups	61|289	2	38	41	64	2.75366e-05	0.128	NA	COG:2609_Pyruvate_dehydrogenase_complex__dehydrogenase_(E1)_component
Grows in groups	61|289	1	44	29	143	0.00755256	0.132	NA	COG:594_RNase_P_protein_component
Grows in groups	61|289	2	65	48	212	0.000930186	0.162	NA	COG:674_Pyruvate:ferredoxin_oxidoreductase_and_related_2-oxoacid:ferredoxin_oxidoreductases__alpha_subunit
Grows in groups	61|289	2	52	33	156	0.00829243	0.212	NA	COG:1219_ATP-dependent_protease_Clp__ATPase_subunit
Grows in groups	61|289	4	111	37	201	0.000602383	0.224	NA	COG:4799_Acetyl-CoA_carboxylase__carboxyltransferase_component_(subunits_alpha_and_beta)
Grows in groups	61|289	4	24	37	45	0.00336843	0.317	NA	COG:813_Purine-nucleoside_phosphorylase
Grows in groups	61|289	7	45	27	39	0.00108936	0.329	NA	COG:1799_Uncharacterized_protein_conserved_in_bacteria
Grows in groups	61|289	6	241	38	487	0.00707901	0.336	NA	COG:1396_Predicted_transcriptional_regulators
Grows in groups	61|289	8	24	29	14	0.000407575	0.371	NA	COG:1358_Ribosomal_protein_HS6-type_(S12/L30/L7a)
Grows in groups	61|289	9	53	85	134	0.000234074	0.374	NA	COG:822_NifU_homolog_involved_in_Fe-S_cluster_formation
Grows in groups	61|289	16	240	48	275	0.00121852	0.421	NA	COG:1695_Predicted_transcriptional_regulators
Grows in groups	61|289	9	32	35	36	0.00500276	0.445	NA	COG:2190_Phosphotransferase_system_IIA_components
Grows in groups	61|289	10	58	215	496	0.00729291	0.486	NA	COG:2885_Outer_membrane_protein_and_related_peptidoglycan-associated_(lipo)proteins
Grows in groups	61|289	16	17	114	18	1.14199e-05	0.561	NA	COG:199_Ribosomal_protein_S14
Grows in groups	61|289	44	218	85	216	0.00129424	0.595	NA	COG:1366_Anti-anti-sigma_regulatory_factor_(antagonist_of_anti-sigma_factor)
Grows in groups	61|289	28	104	131	246	0.00442138	0.61	NA	COG:508_Pyruvate/2-oxoglutarate_dehydrogenase_complex__dihydrolipoamide_acyltransferase_(E2)_component__and_related_enzymes
Grows in groups	61|289	7	5	99	8	0.00363301	0.63	NA	COG:636_F0F1-type_ATP_synthase__subunit_c/Archaeal/vacuolar-type_H+-ATPase__subunit_K
Grows in groups	61|289	60	265	86	614	0.00957041	1.503	NA	COG:1653_ABC-type_sugar_transport_system__periplasmic_component
Grows in groups	61|289	38	15	90	99	0.00190727	1.506	NA	COG:1925_Phosphotransferase_system__HPr-related_proteins
Grows in groups	61|289	53	37	143	224	0.000824017	1.511	NA	COG:57_Glyceraldehyde-3-phosphate_dehydrogenase/erythrose-4-phosphate_dehydrogenase
Grows in groups	61|289	53	6	125	89	2.4354e-06	1.538	NA	COG:186_Ribosomal_protein_S17
Grows in groups	61|289	39	22	102	149	0.00147484	1.573	NA	COG:148_Enolase
Grows in groups	61|289	35	13	127	154	0.000495255	1.613	NA	COG:316_Uncharacterized_conserved_protein
Grows in groups	61|289	25	5	35	35	0.00184405	1.667	NA	COG:2261_Predicted_membrane_protein
Grows in groups	61|289	28	32	98	253	0.00594726	1.671	NA	COG:782_Transcription_elongation_factor
Grows in groups	61|289	43	19	88	133	4.59102e-05	1.742	NA	COG:191_Fructose/tagatose_bisphosphate_aldolase
Grows in groups	61|289	34	22	74	143	0.000388753	1.78	NA	COG:217_Uncharacterized_conserved_protein
Grows in groups	61|289	36	553	49	1403	0.0068777	1.811	NA	COG:1012_NAD-dependent_aldehyde_dehydrogenases
Grows in groups	61|289	23	17	50	112	0.00292299	1.863	NA	COG:1290_Cytochrome_b_subunit_of_the_bc_complex
Grows in groups	61|289	45	225	67	682	0.000910016	1.863	NA	COG:747_ABC-type_dipeptide_transport_system__periplasmic_component
Grows in groups	61|289	18	19	51	147	0.00956463	1.889	NA	COG:2086_Electron_transfer_flavoprotein__beta_subunit
Grows in groups	61|289	25	21	34	86	0.00218482	1.918	NA	COG:588_Phosphoglycerate_mutase_1
Grows in groups	61|289	16	8	27	51	0.00863258	1.926	NA	COG:2335_Secreted_and_surface_protein_containing_fasciclin-like_repeats
Grows in groups	61|289	31	187	64	805	0.00284879	1.931	NA	COG:1522_Transcriptional_regulators
Grows in groups	61|289	31	31	54	180	6.44168e-05	2.167	NA	COG:149_Triosephosphate_isomerase
Grows in groups	61|289	25	93	26	246	0.00293801	2.216	NA	COG:719_ABC-type_transport_system_involved_in_Fe-S_cluster_assembly__permease_component
Grows in groups	61|289	12	2	59	96	0.000972249	2.252	NA	COG:425_Predicted_redox_protein__regulator_of_disulfide_bond_formation
Grows in groups	61|289	24	44	42	228	0.000526351	2.269	NA	COG:469_Pyruvate_kinase
Grows in groups	61|289	22	17	52	159	0.000189261	2.289	NA	COG:2025_Electron_transfer_flavoprotein__alpha_subunit
Grows in groups	61|289	28	39	34	155	0.000207735	2.323	NA	COG:1744_Uncharacterized_ABC-type_transport_system__periplasmic_component/surface_lipoprotein
Grows in groups	61|289	24	95	23	242	0.0022787	2.324	NA	COG:431_Predicted_flavoprotein
Grows in groups	61|289	18	95	17	247	0.0060022	2.474	NA	COG:2128_Uncharacterized_conserved_protein
Grows in groups	61|289	8	4	29	82	0.00667889	2.552	NA	COG:694_Thioredoxin-like_proteins_and_domains
Grows in groups	61|289	7	1	11	24	0.00578834	2.784	NA	COG:4327_Predicted_membrane_protein
Grows in groups	61|289	18	80	16	238	0.0011259	2.916	NA	COG:446_Uncharacterized_NAD(FAD)-dependent_dehydrogenases
Grows in groups	61|289	7	21	28	335	0.00747426	3.241	NA	COG:3181_Uncharacterized_protein_conserved_in_bacteria
Grows in groups	61|289	11	35	11	143	0.00520706	3.348	NA	COG:386_Glutathione_peroxidase
Grows in groups	61|289	21	36	18	148	2.90759e-05	3.398	NA	COG:1080_Phosphoenolpyruvate-protein_kinase_(PTS_system_EI_component_in_bacteria)
Grows in groups	61|289	16	173	6	236	0.00707135	3.414	NA	COG:2159_Predicted_metal-dependent_hydrolase_of_the_TIM-barrel_fold
Grows in groups	61|289	16	108	11	281	0.00162228	3.425	NA	COG:1252_NADH_dehydrogenase__FAD-containing_subunit
Grows in groups	61|289	8	9	17	110	0.00236758	3.516	NA	COG:696_Phosphoglyceromutase
Grows in groups	61|289	10	225	8	707	0.00460885	3.803	NA	COG:601_ABC-type_dipeptide/oligopeptide/nickel_transport_systems__permease_components
Grows in groups	61|289	8	19	6	78	0.00506448	4.148	NA	COG:447_Dihydroxynaphthoic_acid_synthase
Grows in groups	61|289	32	58	16	172	1.00259e-07	4.178	NA	COG:580_Glycerol_uptake_facilitator_and_related_permeases_(Major_Intrinsic_Protein_Family)
Grows in groups	61|289	8	45	7	197	0.00394371	4.399	NA	COG:1088_dTDP-D-glucose_4_6-dehydratase
Grows in groups	61|289	18	108	18	549	7.57438e-06	4.5	NA	COG:3839_ABC-type_sugar_transport_systems__ATPase_components
Grows in groups	61|289	21	154	17	628	2.70533e-06	4.553	NA	COG:739_Membrane_proteins_related_to_metalloendopeptidases
Grows in groups	61|289	18	46	13	203	6.65385e-06	4.673	NA	COG:166_Glucose-6-phosphate_isomerase
Grows in groups	61|289	9	104	6	366	0.00212118	4.938	NA	COG:179_2-keto-4-pentenoate_hydratase/2-oxohepta-3-ene-1_7-dioic_acid_hydratase_(catechol_pathway)
Grows in groups	61|289	12	32	3	59	0.00153655	5.636	NA	COG:1983_Putative_stress-responsive_transcriptional_regulator
Grows in groups	61|289	21	42	12	193	1.30498e-07	5.694	NA	COG:2897_Rhodanese-related_sulfurtransferase
Grows in groups	61|289	5	87	4	480	0.00694923	6.576	NA	COG:1484_DNA_replication_protein
Grows in groups	61|289	5	4	4	48	0.00207683	7.222	NA	COG:1213_Predicted_sugar_nucleotidyltransferases
Grows in groups	61|289	9	62	2	119	0.00244956	7.669	NA	COG:3467_Predicted_flavin-nucleotide-binding_protein
Grows in groups	61|289	5	40	4	276	0.00338601	7.778	NA	COG:1741_Pirin-related_protein
Grows in groups	61|289	5	36	3	213	0.0031943	8.78	NA	COG:3437_Response_regulator_containing_a_CheY-like_receiver_domain_and_an_HD-GYP_domain
Grows in groups	61|289	7	75	8	867	9.67601e-05	9.337	NA	COG:1566_Multidrug_resistance_efflux_pump
Grows in groups	61|289	17	40	2	62	7.45633e-05	9.544	NA	COG:3444_Phosphotransferase_system__mannose/fructose/N-acetylgalactosamine-specific_component_IIB
Grows in groups	61|289	10	14	4	105	3.7418e-06	11.354	NA	COG:2452_Predicted_site-specific_integrase-resolvase
Grows in groups	61|289	6	5	1	21	0.00245643	12	NA	COG:3731_Phosphotransferase_system_sorbitol-specific_component_IIA
Grows in groups	61|289	4	43	1	166	0.00877777	14.213	NA	COG:14_Gamma-glutamyl_phosphate_reductase
Grows in groups	61|289	3	6	2	88	0.00486396	15	NA	COG:4972_Tfp_pilus_assembly_protein__ATPase_PilM
Grows in groups	61|289	2	2	5	158	0.00872633	16.3	NA	COG:4232_Thiol:disulfide_interchange_protein
Grows in groups	61|289	5	17	1	102	0.000594167	23.409	NA	COG:4961_Flp_pilus_assembly_protein_TadG
Grows in groups	61|289	5	58	3	930	4.19004e-05	24.683	NA	COG:841_Cation/multidrug_efflux_pump
Grows in groups	61|289	5	8	1	77	0.000153177	30	NA	COG:2089_Sialic_acid_synthase
Grows in groups	61|289	2	4	0	53	0.0087668	Infinity	NA	COG:3806_Anti-sigma_factor
Grows in groups	61|289	3	25	0	130	0.00507942	Infinity	NA	COG:1521_Putative_transcriptional_regulator__homolog_of_Bvg_accessory_factor
Grows in groups	61|289	4	18	0	69	0.00273696	Infinity	NA	COG:5662_Predicted_transmembrane_transcriptional_regulator_(anti-sigma_factor)
Grows in groups	61|289	4	33	0	124	0.00244935	Infinity	NA	COG:2177_Cell_division_protein
Grows in groups	61|289	5	4	0	17	0.00191548	Infinity	NA	COG:3732_Phosphotransferase_system_sorbitol-specific_component_IIBC
Grows in groups	61|289	4	1	0	26	0.000158907	Infinity	NA	COG:4991_Uncharacterized_protein_with_a_bacterial_SH3_domain_homologue
aquatic vs. terrestrial	167|238	2	67	6	11	0.000572938	0.082	NA	COG:1775_Benzoyl-CoA_reductase/2-hydroxyglutaryl-CoA_dehydratase_subunit__BcrC/BadD/HgdB
aquatic vs. terrestrial	167|238	1	59	6	26	0.00659061	0.089	NA	COG:447_Dihydroxynaphthoic_acid_synthase
aquatic vs. terrestrial	167|238	3	635	12	250	5.70274e-05	0.103	NA	COG:1566_Multidrug_resistance_efflux_pump
aquatic vs. terrestrial	167|238	2	687	6	272	0.00873939	0.134	NA	COG:841_Cation/multidrug_efflux_pump
aquatic vs. terrestrial	167|238	3	178	8	64	0.00240167	0.149	NA	COG:4775_Outer_membrane_protein/protective_antigen_OMA87
aquatic vs. terrestrial	167|238	4	157	29	189	0.000151777	0.187	NA	COG:791_Cell_wall-associated_hydrolases_(invasion-associated_proteins)
aquatic vs. terrestrial	167|238	4	166	8	58	0.00481698	0.194	NA	COG:34_Glutamine_phosphoribosylpyrophosphate_amidotransferase
aquatic vs. terrestrial	167|238	3	177	8	86	0.00937417	0.196	NA	COG:449_Glucosamine_6-phosphate_synthetase__contains_amidotransferase_and_phosphosugar_isomerase_domains
aquatic vs. terrestrial	167|238	4	156	7	48	0.00711664	0.196	NA	COG:1432_Uncharacterized_conserved_protein
aquatic vs. terrestrial	167|238	4	41	9	12	0.00240413	0.207	NA	COG:2930_Uncharacterized_conserved_protein
aquatic vs. terrestrial	167|238	3	61	9	31	0.00956799	0.208	NA	COG:1388_FOG:_LysM_repeat
aquatic vs. terrestrial	167|238	3	127	16	133	0.00728545	0.215	NA	COG:1064_Zn-dependent_alcohol_dehydrogenases
aquatic vs. terrestrial	167|238	7	210	11	83	0.0063569	0.276	NA	COG:225_Peptide_methionine_sulfoxide_reductase
aquatic vs. terrestrial	167|238	6	382	16	271	0.00418857	0.277	NA	COG:614_ABC-type_Fe3+-hydroxamate_transport_system__periplasmic_component
aquatic vs. terrestrial	167|238	5	22	8	4	0.00788901	0.278	NA	COG:1513_Cyanate_lyase
aquatic vs. terrestrial	167|238	5	78	41	150	0.00133917	0.281	NA	COG:2764_Uncharacterized_protein_conserved_in_bacteria
aquatic vs. terrestrial	167|238	19	103	34	29	1.1096e-07	0.289	NA	COG:396_ABC-type_transport_system_involved_in_Fe-S_cluster_assembly__ATPase_component
aquatic vs. terrestrial	167|238	12	709	12	220	0.00629467	0.322	NA	COG:3706_Response_regulator_containing_a_CheY-like_receiver_domain_and_a_GGDEF_domain
aquatic vs. terrestrial	167|238	12	490	20	280	0.004432	0.359	NA	COG:739_Membrane_proteins_related_to_metalloendopeptidases
aquatic vs. terrestrial	167|238	11	125	15	54	0.00764976	0.372	NA	COG:216_Protein_chain_release_factor_A
aquatic vs. terrestrial	167|238	14	233	22	132	0.00629518	0.397	NA	COG:1252_NADH_dehydrogenase__FAD-containing_subunit
aquatic vs. terrestrial	167|238	25	186	33	84	0.000428071	0.42	NA	COG:719_ABC-type_transport_system_involved_in_Fe-S_cluster_assembly__permease_component
aquatic vs. terrestrial	167|238	28	120	30	39	0.000249052	0.435	NA	COG:217_Uncharacterized_conserved_protein
aquatic vs. terrestrial	167|238	94	211	63	40	8.89837e-08	0.504	NA	COG:57_Glyceraldehyde-3-phosphate_dehydrogenase/erythrose-4-phosphate_dehydrogenase
aquatic vs. terrestrial	167|238	28	431	29	214	0.00881824	0.511	NA	COG:778_Nitroreductase
aquatic vs. terrestrial	167|238	46	285	31	87	0.00410913	0.529	NA	COG:760_Parvulin-like_peptidyl-prolyl_isomerase
aquatic vs. terrestrial	167|238	30	55	32	18	0.00139737	0.551	NA	COG:538_Isocitrate_dehydrogenases
aquatic vs. terrestrial	167|238	59	324	28	74	0.00840666	0.561	NA	COG:811_Biopolymer_transport_proteins
aquatic vs. terrestrial	167|238	51	173	31	49	0.0080096	0.588	NA	COG:206_Cell_division_GTPase
aquatic vs. terrestrial	167|238	46	188	43	88	0.00737545	0.599	NA	COG:782_Transcription_elongation_factor
aquatic vs. terrestrial	167|238	35	106	46	67	0.00984027	0.61	NA	COG:2353_Uncharacterized_conserved_protein
aquatic vs. terrestrial	167|238	66	111	45	31	0.0014923	0.63	NA	COG:148_Enolase
aquatic vs. terrestrial	167|238	135	1678	59	1212	0.00152019	1.604	NA	COG:745_Response_regulators_consisting_of_a_CheY-like_receiver_domain_and_a_winged-helix_DNA-binding_domain
aquatic vs. terrestrial	167|238	113	404	66	441	0.000206049	1.679	NA	COG:640_Predicted_transcriptional_regulators
aquatic vs. terrestrial	167|238	61	278	80	710	0.000381569	1.777	NA	COG:1653_ABC-type_sugar_transport_system__periplasmic_component
aquatic vs. terrestrial	167|238	55	74	12	48	0.00308931	2.132	NA	COG:712_F0F1-type_ATP_synthase__delta_subunit_(mitochondrial_oligomycin_sensitivity_protein)
aquatic vs. terrestrial	167|238	82	85	29	97	5.87636e-06	2.133	NA	COG:3203_Outer_membrane_protein_(porin)
aquatic vs. terrestrial	167|238	36	113	12	96	0.00923542	2.174	NA	COG:599_Uncharacterized_homolog_of_gamma-carboxymuconolactone_decarboxylase_subunit
aquatic vs. terrestrial	167|238	62	115	11	58	0.00309875	2.197	NA	COG:195_Transcription_elongation_factor
aquatic vs. terrestrial	167|238	75	896	13	374	0.00311694	2.299	NA	COG:1629_Outer_membrane_receptor_proteins__mostly_Fe_transport
aquatic vs. terrestrial	167|238	37	10	11	22	6.63201e-05	2.362	NA	COG:1358_Ribosomal_protein_HS6-type_(S12/L30/L7a)
aquatic vs. terrestrial	167|238	48	46	4	19	0.00444105	2.936	NA	COG:2161_Antitoxin_of_toxin-antitoxin_stability_system
aquatic vs. terrestrial	167|238	46	129	33	352	8.43741e-08	3.067	NA	COG:1695_Predicted_transcriptional_regulators
aquatic vs. terrestrial	167|238	13	8	6	25	0.00303227	3.198	NA	COG:2190_Phosphotransferase_system_IIA_components
aquatic vs. terrestrial	167|238	23	49	5	47	0.00421303	3.322	NA	COG:2609_Pyruvate_dehydrogenase_complex__dehydrogenase_(E1)_component
aquatic vs. terrestrial	167|238	11	270	8	705	0.00771893	3.489	NA	COG:395_ABC-type_sugar_transport_system__permease_component
aquatic vs. terrestrial	167|238	11	101	6	245	0.00494667	4.109	NA	COG:4753_Response_regulator_containing_CheY-like_receiver_domain_and_AraC-type_DNA-binding_domain
aquatic vs. terrestrial	167|238	15	5	4	18	0.000473058	4.125	NA	COG:2359_Uncharacterized_protein_conserved_in_bacteria
aquatic vs. terrestrial	167|238	17	191	13	649	8.85519e-05	4.162	NA	COG:2141_Coenzyme_F420-dependent_N5_N10-methylene_tetrahydromethanopterin_reductase_and_related_flavin-dependent_oxidoreductases
aquatic vs. terrestrial	167|238	6	4	4	24	0.00996367	4.2	NA	COG:5577_Spore_coat_protein
aquatic vs. terrestrial	167|238	31	17	7	40	8.48342e-07	4.336	NA	COG:2916_DNA-binding_protein_H-NS
aquatic vs. terrestrial	167|238	28	61	2	27	0.00709069	4.562	NA	COG:2944_Predicted_transcriptional_regulator
aquatic vs. terrestrial	167|238	21	157	2	82	0.0099869	4.955	NA	COG:407_Uroporphyrinogen-III_decarboxylase
aquatic vs. terrestrial	167|238	16	59	3	88	0.000359763	6.471	NA	COG:1263_Phosphotransferase_system_IIC_components__glucose/maltose/N-acetylglucosamine-specific
aquatic vs. terrestrial	167|238	16	149	2	134	0.00262312	6.594	NA	COG:2223_Nitrate/nitrite_transporter
aquatic vs. terrestrial	167|238	32	229	2	110	0.000640831	6.866	NA	COG:4206_Outer_membrane_cobalamin_receptor_protein
aquatic vs. terrestrial	167|238	34	50	2	39	1.53536e-05	8.298	NA	COG:638_20S_proteasome__alpha_and_beta_subunits
aquatic vs. terrestrial	167|238	11	83	0	52	0.00792176	Infinity	NA	COG:1490_D-Tyr-tRNAtyr_deacylase
aquatic vs. terrestrial	167|238	15	378	0	204	0.00373452	Infinity	NA	COG:546_Predicted_phosphatases
aquatic vs. terrestrial	167|238	18	84	0	40	0.00345715	Infinity	NA	COG:1239_Mg-chelatase_subunit_ChlI
aquatic vs. terrestrial	167|238	19	109	0	72	0.000200803	Infinity	NA	COG:3_Oxyanion-translocating_ATPase
free-living vs. host-associated	238|460	0	103	4	39	0.00679426	0	NA	COG:1419_Flagellar_GTP-binding_protein
free-living vs. host-associated	238|460	0	22	9	20	0.00650352	0	NA	COG:4765_Uncharacterized_protein_conserved_in_bacteria
free-living vs. host-associated	238|460	0	525	9	602	0.00459142	0	NA	COG:3547_Transposase_and_inactivated_derivatives
free-living vs. host-associated	238|460	0	45	10	47	0.00217706	0	NA	COG:4618_ABC-type_protease/lipase_transport_system__ATPase_and_permease_components
free-living vs. host-associated	238|460	0	34	13	37	0.00117237	0	NA	COG:3133_Outer_membrane_lipoprotein
free-living vs. host-associated	238|460	0	71	7	29	0.000320129	0	NA	COG:1834_N-Dimethylarginine_dimethylaminohydrolase
free-living vs. host-associated	238|460	1	40	6	2	1.34574e-05	0.033	NA	COG:857_BioD-like_N-terminal_domain_of_phosphotransacetylase
free-living vs. host-associated	238|460	1	40	3	3	0.00468141	0.049	NA	COG:4398_Uncharacterized_protein_conserved_in_bacteria
free-living vs. host-associated	238|460	2	370	11	136	3.17011e-05	0.072	NA	COG:643_Chemotaxis_protein_histidine_kinase_and_related_kinases
free-living vs. host-associated	238|460	1	120	10	79	0.000969506	0.074	NA	COG:1317_Flagellar_biosynthesis/type_III_secretory_pathway_protein
free-living vs. host-associated	238|460	1	134	9	87	0.00190403	0.079	NA	COG:854_Pyridoxal_phosphate_biosynthesis_protein
free-living vs. host-associated	238|460	1	1201	9	985	0.00702265	0.092	NA	COG:1132_ABC-type_multidrug_transport_system__ATPase_and_permease_components
free-living vs. host-associated	238|460	1	19	10	14	0.00604007	0.12	NA	COG:3978_Acetolactate_synthase_(isozyme_II)__small_(regulatory)_subunit
free-living vs. host-associated	238|460	2	86	14	70	0.0011956	0.136	NA	COG:2094_3-methyladenine_DNA_glycosylase
free-living vs. host-associated	238|460	3	252	14	160	0.000536888	0.146	NA	COG:1087_UDP-glucose_4-epimerase
free-living vs. host-associated	238|460	3	319	9	143	0.00253639	0.157	NA	COG:2201_Chemotaxis_response_regulator_containing_a_CheY-like_receiver_domain_and_a_methylesterase_domain
free-living vs. host-associated	238|460	3	21	6	2	0.00210005	0.167	NA	COG:3018_Uncharacterized_protein_conserved_in_bacteria
free-living vs. host-associated	238|460	5	121	10	32	0.000421694	0.167	NA	COG:1871_Chemotaxis_protein;_stimulates_methylation_of_MCP_proteins
free-living vs. host-associated	238|460	5	74	7	12	0.00154714	0.172	NA	COG:3167_Tfp_pilus_assembly_protein_PilO
free-living vs. host-associated	238|460	4	401	7	116	0.00453214	0.174	NA	COG:1228_Imidazolonepropionase_and_related_amidohydrolases
free-living vs. host-associated	238|460	8	62	14	10	1.27754e-05	0.196	NA	COG:1406_Predicted_inhibitor_of_MCP_methylation__homolog_of_CheC
free-living vs. host-associated	238|460	3	223	10	141	0.00811064	0.2	NA	COG:1088_dTDP-D-glucose_4_6-dehydratase
free-living vs. host-associated	238|460	4	74	11	34	0.00303299	0.21	NA	COG:3427_Uncharacterized_conserved_protein
free-living vs. host-associated	238|460	3	25	14	15	0.00320841	0.222	NA	COG:3098_Uncharacterized_protein_conserved_in_bacteria
free-living vs. host-associated	238|460	2	8	13	2	0.00241039	0.231	NA	COG:2155_Uncharacterized_conserved_protein
free-living vs. host-associated	238|460	2	10	19	9	0.00501759	0.246	NA	COG:3080_Fumarate_reductase_subunit_D
free-living vs. host-associated	238|460	5	79	10	32	0.00676824	0.25	NA	COG:3957_Phosphoketolase
free-living vs. host-associated	238|460	5	212	13	129	0.00540154	0.252	NA	COG:1086_Predicted_nucleoside-diphosphate_sugar_epimerases
free-living vs. host-associated	238|460	10	236	22	139	0.000592839	0.297	NA	COG:446_Uncharacterized_NAD(FAD)-dependent_dehydrogenases
free-living vs. host-associated	238|460	12	171	21	74	0.000301483	0.297	NA	COG:2057_Acyl_CoA:acetate/3-ketoacid_CoA_transferase__beta_subunit
free-living vs. host-associated	238|460	6	23	10	5	0.00679368	0.31	NA	COG:3630_Na+-transporting_methylmalonyl-CoA/oxaloacetate_decarboxylase__gamma_subunit
free-living vs. host-associated	238|460	14	469	19	196	0.00149492	0.328	NA	COG:5010_Flp_pilus_assembly_protein_TadD__contains_TPR_repeats
free-living vs. host-associated	238|460	6	32	16	18	0.00514932	0.336	NA	COG:3588_Fructose-1_6-bisphosphate_aldolase
free-living vs. host-associated	238|460	8	76	21	54	0.00358788	0.34	NA	COG:1027_Aspartate_ammonia-lyase
free-living vs. host-associated	238|460	9	211	23	172	0.00497754	0.347	NA	COG:166_Glucose-6-phosphate_isomerase
free-living vs. host-associated	238|460	10	149	31	143	0.00140576	0.353	NA	COG:736_Phosphopantetheinyl_transferase_(holo-ACP_synthase)
free-living vs. host-associated	238|460	15	312	23	156	0.00124455	0.357	NA	COG:4799_Acetyl-CoA_carboxylase__carboxyltransferase_component_(subunits_alpha_and_beta)
free-living vs. host-associated	238|460	9	613	18	428	0.00969267	0.359	NA	COG:1940_Transcriptional_regulator/sugar_kinase
free-living vs. host-associated	238|460	11	200	17	102	0.00677155	0.365	NA	COG:378_Ni2+-binding_GTPase_involved_in_regulation_of_expression_and_maturation_of_urease_and_hydrogenase
free-living vs. host-associated	238|460	7	34	25	33	0.00854963	0.396	NA	COG:1965_Protein_implicated_in_iron_transport__frataxin_homolog
free-living vs. host-associated	238|460	14	179	18	81	0.00900238	0.399	NA	COG:1291_Flagellar_motor_component
free-living vs. host-associated	238|460	19	85	69	87	1.56333e-05	0.413	NA	COG:588_Phosphoglycerate_mutase_1
free-living vs. host-associated	238|460	15	85	28	51	0.00248889	0.423	NA	COG:1866_Phosphoenolpyruvate_carboxykinase_(ATP)
free-living vs. host-associated	238|460	29	247	51	163	0.000113517	0.441	NA	COG:469_Pyruvate_kinase
free-living vs. host-associated	238|460	27	243	37	128	0.000709835	0.446	NA	COG:1071_Pyruvate/2-oxoglutarate_dehydrogenase_complex__dehydrogenase_(E1)_component__eukaryotic_type__alpha_subunit
free-living vs. host-associated	238|460	26	95	29	35	0.00120121	0.474	NA	COG:1324_Uncharacterized_protein_involved_in_tolerance_to_divalent_cations
free-living vs. host-associated	238|460	14	77	35	77	0.0088063	0.492	NA	COG:2913_Small_protein_A_(tmRNA-binding)
free-living vs. host-associated	238|460	39	241	49	132	0.00063348	0.515	NA	COG:1845_Heme/copper-type_cytochrome/quinol_oxidase__subunit_3
free-living vs. host-associated	238|460	68	387	92	232	6.14288e-06	0.526	NA	COG:537_Diadenosine_tetraphosphate_(Ap4A)_hydrolase_and_other_HIT_family_hydrolases
free-living vs. host-associated	238|460	99	476	58	120	2.12674e-05	0.528	NA	COG:1366_Anti-anti-sigma_regulatory_factor_(antagonist_of_anti-sigma_factor)
free-living vs. host-associated	238|460	25	77	42	54	0.00455767	0.56	NA	COG:1302_Uncharacterized_protein_conserved_in_bacteria
free-living vs. host-associated	238|460	47	197	75	146	0.00046798	0.568	NA	COG:149_Triosephosphate_isomerase
free-living vs. host-associated	238|460	45	276	37	119	0.0098239	0.591	NA	COG:334_Glutamate_dehydrogenase/leucine_dehydrogenase
free-living vs. host-associated	238|460	53	143	69	84	0.000658632	0.6	NA	COG:783_DNA-binding_ferritin-like_protein_(oxidative_damage_protectant)
free-living vs. host-associated	238|460	95	201	88	85	8.21132e-05	0.631	NA	COG:1734_DnaK_suppressor_protein
free-living vs. host-associated	238|460	74	688	81	452	0.00308292	0.639	NA	COG:1249_Pyruvate/2-oxoglutarate_dehydrogenase_complex__dihydrolipoamide_dehydrogenase_(E3)_component__and_related_enzymes
free-living vs. host-associated	238|460	128	1589	49	982	0.0049327	1.569	NA	COG:1846_Transcriptional_regulators
free-living vs. host-associated	238|460	123	836	75	843	0.0011888	1.57	NA	COG:834_ABC-type_amino_acid_transport/signal_transduction_systems__periplasmic_component/domain
free-living vs. host-associated	238|460	123	69	22	33	0.00182012	1.602	NA	COG:4577_Carbon_dioxide_concentrating_mechanism/carboxysome_shell_protein
free-living vs. host-associated	238|460	80	135	47	157	0.00199401	1.615	NA	COG:192_S-adenosylmethionine_synthetase
free-living vs. host-associated	238|460	56	60	31	74	0.00573041	1.635	NA	COG:694_Thioredoxin-like_proteins_and_domains
free-living vs. host-associated	238|460	69	148	39	162	0.00504924	1.639	NA	COG:224_F0F1-type_ATP_synthase__gamma_subunit
free-living vs. host-associated	238|460	73	173	39	179	0.00332401	1.659	NA	COG:195_Transcription_elongation_factor
free-living vs. host-associated	238|460	94	136	53	165	0.000196921	1.681	NA	COG:532_Translation_initiation_factor_2_(IF-2;_GTPase)
free-living vs. host-associated	238|460	88	1270	34	879	0.00429071	1.74	NA	COG:1629_Outer_membrane_receptor_proteins__mostly_Fe_transport
free-living vs. host-associated	238|460	101	2022	28	1043	0.00311629	1.82	NA	COG:2197_Response_regulator_containing_a_CheY-like_receiver_domain_and_an_HTH_DNA-binding_domain
free-living vs. host-associated	238|460	73	146	36	161	0.000524356	1.824	NA	COG:356_F0F1-type_ATP_synthase__subunit_a
free-living vs. host-associated	238|460	62	314	24	247	0.00479231	1.862	NA	COG:465_ATP-dependent_Zn_proteases
free-living vs. host-associated	238|460	57	645	20	452	0.00811954	1.916	NA	COG:778_Nitroreductase
free-living vs. host-associated	238|460	93	695	41	634	0.000174839	1.943	NA	COG:747_ABC-type_dipeptide_transport_system__periplasmic_component
free-living vs. host-associated	238|460	98	970	25	510	0.00135618	1.964	NA	COG:1522_Transcriptional_regulators
free-living vs. host-associated	238|460	50	198	14	129	0.00712331	2.059	NA	COG:239_Integral_membrane_protein_possibly_involved_in_chromosome_condensation
free-living vs. host-associated	238|460	48	23	36	75	4.15473e-06	2.085	NA	COG:3157_Hemolysin-coregulated_protein_(uncharacterized)
free-living vs. host-associated	238|460	67	122	33	165	2.66343e-05	2.127	NA	COG:712_F0F1-type_ATP_synthase__delta_subunit_(mitochondrial_oligomycin_sensitivity_protein)
free-living vs. host-associated	238|460	46	576	17	474	0.0057112	2.136	NA	COG:715_ABC-type_nitrate/sulfonate/bicarbonate_transport_systems__periplasmic_components
free-living vs. host-associated	238|460	71	896	18	525	0.00131341	2.215	NA	COG:1051_ADP-ribose_pyrophosphatase
free-living vs. host-associated	238|460	52	479	13	283	0.00658499	2.23	NA	COG:824_Predicted_thioesterase
free-living vs. host-associated	238|460	86	142	15	74	0.000276223	2.238	NA	COG:1290_Cytochrome_b_subunit_of_the_bc_complex
free-living vs. host-associated	238|460	85	301	14	131	0.00104472	2.281	NA	COG:662_Mannose-6-phosphate_isomerase
free-living vs. host-associated	238|460	36	47	13	56	0.00161356	2.302	NA	COG:2857_Cytochrome_c1
free-living vs. host-associated	238|460	36	54	7	35	0.00926106	2.4	NA	COG:214_Pyridoxine_biosynthesis_enzyme
free-living vs. host-associated	238|460	49	234	14	182	0.00140597	2.424	NA	COG:1476_Predicted_transcriptional_regulators
free-living vs. host-associated	238|460	76	354	16	207	0.000205376	2.463	NA	COG:437_Fe-S-cluster-containing_hydrogenase_components_1
free-living vs. host-associated	238|460	16	8	11	30	0.00362357	2.485	NA	COG:3820_Uncharacterized_protein_conserved_in_bacteria
free-living vs. host-associated	238|460	28	41	6	32	0.00941473	2.57	NA	COG:2920_Dissimilatory_sulfite_reductase_(desulfoviridin)__gamma_subunit
free-living vs. host-associated	238|460	24	40	8	47	0.00665635	2.578	NA	COG:3549_Plasmid_maintenance_system_killer_protein
free-living vs. host-associated	238|460	33	531	8	358	0.00828989	2.677	NA	COG:243_Anaerobic_dehydrogenases__typically_selenocysteine-containing
free-living vs. host-associated	238|460	9	19	37	273	0.006837	2.693	NA	COG:3539_P_pilus_assembly_protein__pilin_FimA
free-living vs. host-associated	238|460	25	34	6	33	0.00722914	2.754	NA	COG:1394_Archaeal/vacuolar-type_H+-ATPase_subunit_D
free-living vs. host-associated	238|460	42	66	6	37	0.00337398	2.787	NA	COG:23_Translation_initiation_factor_1_(eIF-1/SUI1)_and_related_proteins
free-living vs. host-associated	238|460	35	81	12	99	0.00030758	2.791	NA	COG:3093_Plasmid_maintenance_system_antidote_protein
free-living vs. host-associated	238|460	24	33	6	34	0.00686336	2.807	NA	COG:1155_Archaeal/vacuolar-type_H+-ATPase_subunit_A
free-living vs. host-associated	238|460	12	8	6	24	0.00648539	3	NA	COG:3076_Uncharacterized_protein_conserved_in_bacteria
free-living vs. host-associated	238|460	48	32	6	27	6.08234e-05	3.3	NA	COG:1358_Ribosomal_protein_HS6-type_(S12/L30/L7a)
free-living vs. host-associated	238|460	27	168	5	116	0.00643111	3.351	NA	COG:1007_NADH:ubiquinone_oxidoreductase_subunit_2_(chain_N)
free-living vs. host-associated	238|460	19	212	5	207	0.00631511	3.487	NA	COG:466_ATP-dependent_Lon_protease__bacterial_type
free-living vs. host-associated	238|460	27	38	7	52	0.000243273	3.501	NA	COG:1598_Uncharacterized_conserved_protein
free-living vs. host-associated	238|460	30	234	4	120	0.00680426	3.523	NA	COG:1008_NADH:ubiquinone_oxidoreductase_subunit_4_(chain_M)
free-living vs. host-associated	238|460	17	28	4	34	0.00528577	3.589	NA	COG:3657_Uncharacterized_protein_conserved_in_bacteria
free-living vs. host-associated	238|460	58	270	12	244	7.04043e-07	3.772	NA	COG:719_ABC-type_transport_system_involved_in_Fe-S_cluster_assembly__permease_component
free-living vs. host-associated	238|460	30	204	7	205	0.000237102	3.883	NA	COG:504_CTP_synthase_(UTP-ammonia_lyase)
free-living vs. host-associated	238|460	9	14	3	31	0.00866349	4.435	NA	COG:2440_Ferredoxin-like_protein
free-living vs. host-associated	238|460	14	340	5	561	0.00295941	4.477	NA	COG:561_Predicted_hydrolases_of_the_HAD_superfamily
free-living vs. host-associated	238|460	26	203	9	348	1.91279e-05	4.504	NA	COG:4166_ABC-type_oligopeptide_transport_system__periplasmic_component
free-living vs. host-associated	238|460	38	57	3	34	0.000283229	4.933	NA	COG:2343_Uncharacterized_protein_conserved_in_bacteria
free-living vs. host-associated	238|460	23	102	2	52	0.00886609	4.968	NA	COG:1813_Predicted_transcription_factor__homolog_of_eukaryotic_MBF1
free-living vs. host-associated	238|460	17	71	2	51	0.00979985	5.119	NA	COG:3634_Alkyl_hydroperoxide_reductase__large_subunit
free-living vs. host-associated	238|460	26	179	5	210	4.75852e-05	5.454	NA	COG:216_Protein_chain_release_factor_A
free-living vs. host-associated	238|460	18	296	2	191	0.00837215	5.532	NA	COG:1611_Predicted_Rossmann_fold_nucleotide-binding_protein
free-living vs. host-associated	238|460	19	182	2	116	0.00843291	5.577	NA	COG:2153_Predicted_acyltransferase
free-living vs. host-associated	238|460	17	620	2	461	0.0041717	6.178	NA	COG:444_ABC-type_dipeptide/oligopeptide/nickel_transport_system__ATPase_component
free-living vs. host-associated	238|460	18	283	2	206	0.00420425	6.219	NA	COG:2223_Nitrate/nitrite_transporter
free-living vs. host-associated	238|460	23	239	2	142	0.00208224	6.321	NA	COG:407_Uroporphyrinogen-III_decarboxylase
free-living vs. host-associated	238|460	6	45	2	118	0.00932007	7.059	NA	COG:3772_Phage-related_lysozyme_(muraminidase)
free-living vs. host-associated	238|460	42	504	8	737	1.20016e-09	7.163	NA	COG:2963_Transposase_and_inactivated_derivatives
free-living vs. host-associated	238|460	36	89	1	26	0.00532338	7.776	NA	COG:638_20S_proteasome__alpha_and_beta_subunits
free-living vs. host-associated	238|460	18	598	1	313	0.00591818	9.175	NA	COG:3415_Transposase_and_inactivated_derivatives
free-living vs. host-associated	238|460	11	327	1	313	0.00629139	10.219	NA	COG:550_Topoisomerase_IA
free-living vs. host-associated	238|460	17	59	1	49	0.0012201	11.184	NA	COG:1553_Uncharacterized_conserved_protein_involved_in_intracellular_sulfur_reduction
free-living vs. host-associated	238|460	18	449	1	343	0.000569126	13.259	NA	COG:621_2-methylthioadenine_synthetase
free-living vs. host-associated	238|460	14	168	1	176	0.000789908	13.615	NA	COG:595_Predicted_hydrolase_of_the_metallo-beta-lactamase_superfamily
free-living vs. host-associated	238|460	8	66	2	362	1.60548e-05	19.676	NA	COG:3677_Transposase_and_inactivated_derivatives
free-living vs. host-associated	238|460	2	4	3	206	0.00627802	23.222	NA	COG:5651_PPE-repeat_proteins
free-living vs. host-associated	238|460	15	343	0	197	0.00172233	Infinity	NA	COG:476_Dinucleotide-utilizing_enzymes_involved_in_molybdopterin_and_thiamine_biosynthesis_family_2
free-living vs. host-associated	238|460	11	312	0	400	0.00012857	Infinity	NA	COG:1349_Transcriptional_regulators_of_sugar_metabolism
free-living vs. host-associated	238|460	18	121	0	102	6.22144e-05	Infinity	NA	COG:369_Sulfite_reductase__alpha_subunit_(flavoprotein)
multiple vs. single habitat	190|777	0	67	11	100	0.0073455	0	NA	COG:5424_Pyrroloquinoline_quinone_(Coenzyme_PQQ)_biosynthesis_protein_C
multiple vs. single habitat	190|777	0	432	14	889	0.00707214	0	NA	COG:2755_Lysophospholipase_L1_and_related_esterases
multiple vs. single habitat	190|777	0	55	15	101	0.00293712	0	NA	COG:1780_Protein_involved_in_ribonucleotide_reduction
multiple vs. single habitat	190|777	0	20	23	53	0.00268871	0	NA	COG:2522_Predicted_transcriptional_regulator
multiple vs. single habitat	190|777	0	187	16	363	0.00207733	0	NA	COG:3023_Negative_regulator_of_beta-lactamase_expression
multiple vs. single habitat	190|777	0	83	19	175	0.00125344	0	NA	COG:2094_3-methyladenine_DNA_glycosylase
multiple vs. single habitat	190|777	0	277	30	1008	0.00111222	0	NA	COG:3415_Transposase_and_inactivated_derivatives
multiple vs. single habitat	190|777	1	148	24	320	0.00154159	0.096	NA	COG:518_GMP_synthase_-_Glutamine_amidotransferase_domain
multiple vs. single habitat	190|777	1	88	16	129	0.00353948	0.102	NA	COG:3708_Uncharacterized_protein_conserved_in_bacteria
multiple vs. single habitat	190|777	1	284	11	311	0.00693056	0.103	NA	COG:4773_Outer_membrane_receptor_for_ferric_coprogen_and_ferric-rhodotorulic_acid
multiple vs. single habitat	190|777	1	39	26	90	0.00294733	0.112	NA	COG:1342_Predicted_DNA-binding_proteins
multiple vs. single habitat	190|777	1	114	21	260	0.00682791	0.116	NA	COG:2096_Uncharacterized_conserved_protein
multiple vs. single habitat	190|777	2	157	34	399	0.00156402	0.16	NA	COG:1514_2'-5'_RNA_ligase
multiple vs. single habitat	190|777	2	236	28	527	0.00357597	0.167	NA	COG:260_Leucyl_aminopeptidase
multiple vs. single habitat	190|777	2	61	29	125	0.00222275	0.169	NA	COG:1553_Uncharacterized_conserved_protein_involved_in_intracellular_sulfur_reduction
multiple vs. single habitat	190|777	2	190	30	470	0.0038852	0.174	NA	COG:284_Orotidine-5'-phosphate_decarboxylase
multiple vs. single habitat	190|777	3	146	49	379	0.000191366	0.176	NA	COG:717_Deoxycytidine_deaminase
multiple vs. single habitat	190|777	2	90	23	168	0.00611314	0.181	NA	COG:2005_N-terminal_domain_of_molybdenum-binding_protein
multiple vs. single habitat	190|777	3	34	35	46	0.000100409	0.188	NA	COG:2168_Uncharacterized_conserved_protein_involved_in_oxidation_of_intracellular_sulfur
multiple vs. single habitat	190|777	2	61	20	100	0.0075553	0.19	NA	COG:2882_Flagellar_biosynthesis_chaperone
multiple vs. single habitat	190|777	3	123	50	391	0.00144731	0.21	NA	COG:1321_Mn-dependent_transcriptional_regulator
multiple vs. single habitat	190|777	3	256	29	543	0.00561696	0.228	NA	COG:350_Methylated_DNA-protein_cysteine_methyltransferase
multiple vs. single habitat	190|777	4	74	46	161	0.000395132	0.231	NA	COG:1872_Uncharacterized_conserved_protein
multiple vs. single habitat	190|777	5	888	32	1370	0.00100881	0.245	NA	COG:2271_Sugar_phosphate_permease
multiple vs. single habitat	190|777	4	303	60	1100	0.00153348	0.252	NA	COG:1196_Chromosome_segregation_ATPases
multiple vs. single habitat	190|777	4	98	37	209	0.00298986	0.261	NA	COG:1832_Predicted_CoA-binding_protein
multiple vs. single habitat	190|777	5	179	34	317	0.00259661	0.281	NA	COG:1725_Predicted_transcriptional_regulators
multiple vs. single habitat	190|777	5	358	46	893	0.00219728	0.281	NA	COG:489_ATPases_involved_in_chromosome_partitioning
multiple vs. single habitat	190|777	4	187	37	465	0.00654323	0.284	NA	COG:216_Protein_chain_release_factor_A
multiple vs. single habitat	190|777	6	179	50	410	0.00109243	0.298	NA	COG:669_Phosphopantetheine_adenylyltransferase
multiple vs. single habitat	190|777	5	200	34	396	0.0072468	0.308	NA	COG:620_Methionine_synthase_II_(cobalamin-independent)
multiple vs. single habitat	190|777	2	7	47	19	0.00679362	0.312	NA	COG:2163_Ribosomal_protein_L14E/L6E/L27E
multiple vs. single habitat	190|777	10	97	74	177	1.94516e-05	0.317	NA	COG:1516_Flagellin-specific_chaperone_FliS
multiple vs. single habitat	190|777	7	272	43	506	0.00181286	0.32	NA	COG:1974_SOS-response_transcriptional_repressors_(RecA-mediated_autopeptidases)
multiple vs. single habitat	190|777	5	146	37	322	0.00767533	0.321	NA	COG:314_Molybdopterin_converting_factor__large_subunit
multiple vs. single habitat	190|777	5	65	39	141	0.00555002	0.33	NA	COG:1803_Methylglyoxal_synthase
multiple vs. single habitat	190|777	6	174	48	429	0.00388763	0.331	NA	COG:816_Predicted_endonuclease_involved_in_recombination_(possible_Holliday_junction_resolvase_in_Mycoplasmas_and_B._subtilis)
multiple vs. single habitat	190|777	6	346	53	992	0.00534002	0.336	NA	COG:3063_Tfp_pilus_assembly_protein_PilF
multiple vs. single habitat	190|777	7	654	39	1245	0.00671458	0.349	NA	COG:204_1-acyl-sn-glycerol-3-phosphate_acyltransferase
multiple vs. single habitat	190|777	8	230	50	483	0.00284741	0.358	NA	COG:663_Carbonic_anhydrases/acetyltransferases__isoleucine_patch_superfamily
multiple vs. single habitat	190|777	10	992	58	2087	0.00147715	0.369	NA	COG:1136_ABC-type_antimicrobial_peptide_transport_system__ATPase_component
multiple vs. single habitat	190|777	9	431	46	787	0.00340394	0.37	NA	COG:494_NTP_pyrophosphohydrolases_including_oxidative_damage_repair_enzymes
multiple vs. single habitat	190|777	11	663	66	1445	0.000970489	0.374	NA	COG:1192_ATPases_involved_in_chromosome_partitioning
multiple vs. single habitat	190|777	8	85	70	236	0.00165905	0.376	NA	COG:1006_Multisubunit_Na+/H+_antiporter__MnhC_subunit
multiple vs. single habitat	190|777	11	146	60	265	0.000589718	0.38	NA	COG:3185_4-hydroxyphenylpyruvate_dioxygenase_and_related_hemolysins
multiple vs. single habitat	190|777	26	919	132	1719	9.13407e-07	0.386	NA	COG:1051_ADP-ribose_pyrophosphatase
multiple vs. single habitat	190|777	12	184	74	413	0.000856362	0.403	NA	COG:328_Ribonuclease_HI
multiple vs. single habitat	190|777	17	369	84	721	0.000337555	0.422	NA	COG:394_Protein-tyrosine-phosphatase
multiple vs. single habitat	190|777	18	294	75	481	0.000349336	0.428	NA	COG:2080_Aerobic-type_carbon_monoxide_dehydrogenase__small_subunit_CoxS/CutS_homologs
multiple vs. single habitat	190|777	42	910	203	1796	4.3302e-08	0.434	NA	COG:1522_Transcriptional_regulators
multiple vs. single habitat	190|777	13	214	57	381	0.00324643	0.44	NA	COG:1607_Acyl-CoA_hydrolase
multiple vs. single habitat	190|777	20	464	76	756	0.000609185	0.452	NA	COG:1853_Conserved_protein/domain_typically_associated_with_flavoprotein_oxygenases__DIM6/NTAB_family
multiple vs. single habitat	190|777	11	191	70	514	0.00713133	0.454	NA	COG:528_Uridylate_kinase
multiple vs. single habitat	190|777	15	224	64	407	0.00345342	0.462	NA	COG:1762_Phosphotransferase_system_mannitol/fructose-specific_IIA_domain_(Ntr-type)
multiple vs. single habitat	190|777	17	69	109	148	0.000158003	0.466	NA	COG:694_Thioredoxin-like_proteins_and_domains
multiple vs. single habitat	190|777	22	103	126	208	2.96276e-05	0.467	NA	COG:1254_Acylphosphatases
multiple vs. single habitat	190|777	11	59	82	165	0.00453167	0.473	NA	COG:1586_S-adenosylmethionine_decarboxylase
multiple vs. single habitat	190|777	24	320	79	466	0.000545764	0.481	NA	COG:1476_Predicted_transcriptional_regulators
multiple vs. single habitat	190|777	33	1498	158	3419	5.20572e-05	0.488	NA	COG:1595_DNA-directed_RNA_polymerase_specialized_sigma_subunit__sigma24_homolog
multiple vs. single habitat	190|777	46	1912	165	3453	2.47409e-05	0.515	NA	COG:2197_Response_regulator_containing_a_CheY-like_receiver_domain_and_an_HTH_DNA-binding_domain
multiple vs. single habitat	190|777	21	154	83	299	0.00684223	0.552	NA	COG:634_Hypoxanthine-guanine_phosphoribosyltransferase
multiple vs. single habitat	190|777	29	599	84	941	0.00486195	0.563	NA	COG:1335_Amidases_related_to_nicotinamidase
multiple vs. single habitat	190|777	24	325	87	633	0.00998441	0.569	NA	COG:693_Putative_intracellular_protease/amidase
multiple vs. single habitat	190|777	19	83	99	205	0.00795058	0.572	NA	COG:1664_Integral_membrane_protein_CcmA_involved_in_cell_shape_determination
multiple vs. single habitat	190|777	47	1507	145	2684	0.00113981	0.59	NA	COG:456_Acetyltransferases
multiple vs. single habitat	190|777	51	330	215	746	0.000143589	0.598	NA	COG:537_Diadenosine_tetraphosphate_(Ap4A)_hydrolase_and_other_HIT_family_hydrolases
multiple vs. single habitat	190|777	43	721	119	1148	0.00228518	0.599	NA	COG:1396_Predicted_transcriptional_regulators
multiple vs. single habitat	190|777	18	39	103	95	0.00689166	0.607	NA	COG:1358_Ribosomal_protein_HS6-type_(S12/L30/L7a)
multiple vs. single habitat	190|777	40	389	146	808	0.00277016	0.609	NA	COG:1695_Predicted_transcriptional_regulators
multiple vs. single habitat	190|777	77	321	321	691	2.80761e-06	0.61	NA	COG:71_Molecular_chaperone_(small_heat_shock_protein)
multiple vs. single habitat	190|777	33	164	133	352	0.00310706	0.611	NA	COG:1905_NADH:ubiquinone_oxidoreductase_24_kD_subunit
multiple vs. single habitat	190|777	48	292	125	416	0.00122235	0.611	NA	COG:599_Uncharacterized_homolog_of_gamma-carboxymuconolactone_decarboxylase_subunit
multiple vs. single habitat	190|777	48	147	151	232	0.000420432	0.624	NA	COG:1937_Uncharacterized_protein_conserved_in_bacteria
multiple vs. single habitat	190|777	87	1805	230	2889	7.45487e-05	0.624	NA	COG:1846_Transcriptional_regulators
multiple vs. single habitat	190|777	122	51	215	254	2.62748e-08	1.538	NA	COG:1185_Polyribonucleotide_nucleotidyltransferase_(polynucleotide_phosphorylase)
multiple vs. single habitat	190|777	91	126	182	489	6.46747e-05	1.546	NA	COG:206_Cell_division_GTPase
multiple vs. single habitat	190|777	154	35	258	243	2.30141e-13	1.582	NA	COG:544_FKBP-type_peptidyl-prolyl_cis-trans_isomerase_(trigger_factor)
multiple vs. single habitat	190|777	44	54	60	154	0.00435459	1.601	NA	COG:1348_Nitrogenase_subunit_NifH_(ATPase)
multiple vs. single habitat	190|777	66	179	107	536	0.000859379	1.619	NA	COG:462_Phosphoribosylpyrophosphate_synthetase
multiple vs. single habitat	190|777	73	141	111	418	0.000243272	1.626	NA	COG:2025_Electron_transfer_flavoprotein__alpha_subunit
multiple vs. single habitat	190|777	115	68	153	263	5.04666e-09	1.709	NA	COG:1217_Predicted_membrane_GTPase_involved_in_stress_response
multiple vs. single habitat	190|777	36	189	51	502	0.00830771	1.735	NA	COG:706_Preprotein_translocase_subunit_YidC
multiple vs. single habitat	190|777	56	70	96	279	0.000125141	1.736	NA	COG:499_S-adenosylhomocysteine_hydrolase
multiple vs. single habitat	190|777	64	209	85	555	0.000269728	1.765	NA	COG:843_Heme/copper-type_cytochrome/quinol_oxidases__subunit_1
multiple vs. single habitat	190|777	32	178	52	553	0.00831409	1.773	NA	COG:441_Threonyl-tRNA_synthetase
multiple vs. single habitat	190|777	102	86	161	405	3.85365e-10	1.907	NA	COG:532_Translation_initiation_factor_2_(IF-2;_GTPase)
multiple vs. single habitat	190|777	29	161	43	529	0.00249143	2.03	NA	COG:12_Predicted_GTPase__probable_translation_factor
multiple vs. single habitat	190|777	29	135	37	419	0.00109099	2.179	NA	COG:64_Asp-tRNAAsn/Glu-tRNAGln_amidotransferase_B_subunit_(PET112_homolog)
multiple vs. single habitat	190|777	16	37	11	89	0.00650468	2.744	NA	COG:3073_Negative_regulator_of_sigma_E_activity
multiple vs. single habitat	190|777	10	63	5	135	0.0096996	3.836	NA	COG:1023_Predicted_6-phosphogluconate_dehydrogenase
multiple vs. single habitat	190|777	14	27	17	219	1.25346e-05	4.74	NA	COG:2452_Predicted_site-specific_integrase-resolvase
multiple vs. single habitat	190|777	6	12	3	58	0.00354244	6.778	NA	COG:1915_Uncharacterized_conserved_protein
multiple vs. single habitat	190|777	4	1	1	23	0.0010189	19.2	NA	COG:1880_CO_dehydrogenase/acetyl-CoA_synthase_epsilon_subunit
multiple vs. single habitat	190|777	6	48	1	179	0.000693182	20	NA	COG:4658_Predicted_NADH:ubiquinone_oxidoreductase__subunit_RnfD
Halophilic	40|180	2	40	42	123	0.00258167	0.187	NA	COG:469_Pyruvate_kinase
Halophilic	40|180	4	25	12	13	0.00804436	0.287	NA	COG:3462_Predicted_membrane_protein
Halophilic	40|180	3	22	58	84	0.00612743	0.294	NA	COG:217_Uncharacterized_conserved_protein
Halophilic	40|180	17	38	102	48	2.60831e-06	0.455	NA	COG:86_DNA-directed_RNA_polymerase__beta'_subunit/160_kD_subunit
Halophilic	40|180	17	37	92	50	4.52295e-05	0.486	NA	COG:85_DNA-directed_RNA_polymerase__beta_subunit/140_kD_subunit
Halophilic	40|180	16	50	106	113	0.000595842	0.501	NA	COG:57_Glyceraldehyde-3-phosphate_dehydrogenase/erythrose-4-phosphate_dehydrogenase
Halophilic	40|180	15	23	103	37	0.000171737	0.537	NA	COG:256_Ribosomal_protein_L18
Halophilic	40|180	14	25	87	55	0.00614138	0.586	NA	COG:202_DNA-directed_RNA_polymerase__alpha_subunit/40_kD_subunit
Halophilic	40|180	17	21	101	34	0.000726369	0.598	NA	COG:198_Ribosomal_protein_L24
Halophilic	40|180	17	21	96	38	0.00335108	0.624	NA	COG:186_Ribosomal_protein_S17
Halophilic	40|180	17	21	98	42	0.00680559	0.639	NA	COG:96_Ribosomal_protein_S8
Halophilic	40|180	46	65	65	184	0.0044659	1.588	NA	COG:71_Molecular_chaperone_(small_heat_shock_protein)
Halophilic	40|180	34	29	40	84	0.00466769	1.673	NA	COG:1047_FKBP-type_peptidyl-prolyl_cis-trans_isomerases_2
Halophilic	40|180	22	14	33	71	0.00277929	1.926	NA	COG:783_DNA-binding_ferritin-like_protein_(oxidative_damage_protectant)
Halophilic	40|180	21	7	19	34	0.00103907	2.092	NA	COG:694_Thioredoxin-like_proteins_and_domains
Halophilic	40|180	30	46	76	353	5.41905e-05	2.228	NA	COG:251_Putative_translation_initiation_inhibitor__yjgF_family
Halophilic	40|180	21	356	25	1057	0.00320773	2.411	NA	COG:2226_Methylase_involved_in_ubiquinone/menaquinone_biosynthesis
Halophilic	40|180	18	23	24	110	0.00139746	2.451	NA	COG:1545_Predicted_nucleic-acid-binding_protein_containing_a_Zn-ribbon
Halophilic	40|180	16	24	28	145	0.0018941	2.471	NA	COG:599_Uncharacterized_homolog_of_gamma-carboxymuconolactone_decarboxylase_subunit
Halophilic	40|180	14	8	87	253	0.000328486	2.487	NA	COG:3203_Outer_membrane_protein_(porin)
Halophilic	40|180	17	36	37	260	0.000756984	2.575	NA	COG:1733_Predicted_transcriptional_regulators
Halophilic	40|180	26	39	16	87	0.000493397	2.575	NA	COG:1013_Pyruvate:ferredoxin_oxidoreductase_and_related_2-oxoacid:ferredoxin_oxidoreductases__beta_subunit
Halophilic	40|180	14	217	19	824	0.00795386	2.689	NA	COG:451_Nucleoside-diphosphate-sugar_epimerases
Halophilic	40|180	14	4	3	9	0.0080181	3.111	NA	COG:1730_Predicted_prefoldin__molecular_chaperone_implicated_in_de_novo_protein_folding
Halophilic	40|180	8	105	22	979	0.00758669	3.221	NA	COG:2197_Response_regulator_containing_a_CheY-like_receiver_domain_and_an_HTH_DNA-binding_domain
Halophilic	40|180	11	61	7	154	0.00670765	3.514	NA	COG:2220_Predicted_Zn-dependent_hydrolases_of_the_beta-lactamase_fold
Halophilic	40|180	9	11	7	49	0.00421435	3.6	NA	COG:1803_Methylglyoxal_synthase
Halophilic	40|180	31	17	9	46	6.73345e-07	3.947	NA	COG:638_20S_proteasome__alpha_and_beta_subunits
Halophilic	40|180	14	27	6	67	0.000780429	4.154	NA	COG:2358_TRAP-type_uncharacterized_transport_system__periplasmic_component
Halophilic	40|180	11	107	8	355	0.00156281	4.23	NA	COG:667_Predicted_oxidoreductases_(related_to_aryl-alcohol_dehydrogenases)
Halophilic	40|180	43	74	27	286	5.37763e-11	4.261	NA	COG:1695_Predicted_transcriptional_regulators
Halophilic	40|180	7	12	4	43	0.00960568	4.329	NA	COG:2332_Cytochrome_c-type_biogenesis_protein_CcmE
Halophilic	40|180	7	59	5	224	0.00640652	4.858	NA	COG:494_NTP_pyrophosphohydrolases_including_oxidative_damage_repair_enzymes
Halophilic	40|180	19	20	5	46	6.91182e-05	4.969	NA	COG:1813_Predicted_transcription_factor__homolog_of_eukaryotic_MBF1
Halophilic	40|180	6	6	7	67	0.0020885	5.286	NA	COG:3047_Outer_membrane_protein_W
Halophilic	40|180	7	31	4	112	0.0051738	5.342	NA	COG:155_Sulfite_reductase__beta_subunit_(hemoprotein)
Halophilic	40|180	7	15	7	113	0.00142355	5.455	NA	COG:684_Demethylmenaquinone_methyltransferase
Halophilic	40|180	9	40	3	87	0.00415681	5.51	NA	COG:518_GMP_synthase_-_Glutamine_amidotransferase_domain
Halophilic	40|180	20	37	5	77	2.31472e-05	5.754	NA	COG:2113_ABC-type_proline/glycine_betaine_transport_systems__periplasmic_components
Halophilic	40|180	6	21	3	79	0.00688427	6.074	NA	COG:2345_Predicted_transcriptional_regulator
Halophilic	40|180	5	21	4	124	0.00742814	6.154	NA	COG:554_Glycerol_kinase
Halophilic	40|180	5	18	3	84	0.00968033	6.304	NA	COG:2513_PEP_phosphonomutase_and_related_enzymes
Halophilic	40|180	8	30	5	164	0.000418861	7.116	NA	COG:1611_Predicted_Rossmann_fold_nucleotide-binding_protein
Halophilic	40|180	10	56	4	189	0.000268885	7.311	NA	COG:656_Aldo/keto_reductases__related_to_diketogulonate_reductase
Halophilic	40|180	3	0	6	38	0.00518039	7.333	NA	COG:3450_Predicted_enzyme_of_the_cupin_superfamily
Halophilic	40|180	4	27	4	239	0.00687049	7.839	NA	COG:637_Predicted_phosphatase/phosphohexomutase
Halophilic	40|180	11	68	5	281	4.53726e-05	7.965	NA	COG:1943_Transposase_and_inactivated_derivatives
Halophilic	40|180	6	37	2	126	0.00350497	8.93	NA	COG:505_Carbamoylphosphate_synthase_small_subunit
Halophilic	40|180	7	101	2	294	0.00183519	9.593	NA	COG:4948_L-alanine-DL-glutamate_epimerase_and_related_enzymes_of_enolase_superfamily
Halophilic	40|180	5	8	2	58	0.00146234	11.538	NA	COG:2063_Flagellar_basal_body_L-ring_protein
Halophilic	40|180	10	36	2	118	5.05378e-05	13.043	NA	COG:620_Methionine_synthase_II_(cobalamin-independent)
Halophilic	40|180	3	3	1	34	0.00706033	17.5	NA	COG:3113_Predicted_NTP_binding_protein_(contains_STAS_domain)
Halophilic	40|180	10	24	2	118	4.05796e-06	17.647	NA	COG:595_Predicted_hydrolase_of_the_metallo-beta-lactamase_superfamily
Halophilic	40|180	5	34	1	142	0.00184296	18.333	NA	COG:7_Uroporphyrinogen-III_methylase
Halophilic	40|180	2	0	2	61	0.00288462	31.5	NA	COG:3590_Predicted_metalloendopeptidase
Halophilic	40|180	3	22	0	97	0.00779027	Infinity	NA	COG:4973_Site-specific_recombinase_XerC
Halophilic	40|180	2	0	0	15	0.00735294	Infinity	NA	COG:3015_Uncharacterized_lipoprotein_NlpE_involved_in_copper_resistance
Halophilic	40|180	4	35	0	94	0.00660256	Infinity	NA	COG:2423_Predicted_ornithine_cyclodeaminase__mu-crystallin_homolog
Halophilic	40|180	6	11	0	21	0.00448295	Infinity	NA	COG:2043_Uncharacterized_protein_conserved_in_archaea
Halophilic	40|180	5	21	0	49	0.00381126	Infinity	NA	COG:1010_Precorrin-3B_methylase
Halophilic	40|180	3	23	0	136	0.00373821	Infinity	NA	COG:482_Predicted_tRNA(5-methylaminomethyl-2-thiouridylate)_methyltransferase__contains_the_PP-loop_ATPase_domain
Halophilic	40|180	3	4	0	35	0.00304878	Infinity	NA	COG:3610_Uncharacterized_conserved_protein
Halophilic	40|180	5	23	0	62	0.00223622	Infinity	NA	COG:293_23S_rRNA_methylase
Halophilic	40|180	6	41	0	98	0.000923712	Infinity	NA	COG:1514_2'-5'_RNA_ligase
Mammalian pathogen: blood	35|163	6	58	52	158	0.00828959	0.379	NA	COG:537_Diadenosine_tetraphosphate_(Ap4A)_hydrolase_and_other_HIT_family_hydrolases
Mammalian pathogen: blood	35|163	32	33	107	350	3.44427e-05	2.103	NA	COG:3203_Outer_membrane_protein_(porin)
Mammalian pathogen: blood	35|163	13	57	37	431	0.00759789	2.349	NA	COG:183_Acetyl-CoA_acetyltransferase
Mammalian pathogen: blood	35|163	12	11	17	61	0.00797308	2.394	NA	COG:2009_Succinate_dehydrogenase/fumarate_reductase__cytochrome_b_subunit
Mammalian pathogen: blood	35|163	20	27	19	101	0.000463692	2.688	NA	COG:1366_Anti-anti-sigma_regulatory_factor_(antagonist_of_anti-sigma_factor)
Mammalian pathogen: blood	35|163	9	16	6	60	0.00398103	3.96	NA	COG:649_NADH:ubiquinone_oxidoreductase_49_kD_subunit_7
Mammalian pathogen: blood	35|163	6	6	5	39	0.00750662	4.4	NA	COG:1006_Multisubunit_Na+/H+_antiporter__MnhC_subunit
Mammalian pathogen: blood	35|163	9	21	6	83	0.0023446	4.45	NA	COG:3832_Uncharacterized_conserved_protein
Mammalian pathogen: blood	35|163	4	1	1	11	0.00985779	9.6	NA	COG:4270_Predicted_membrane_protein
Mammalian pathogen: blood	35|163	5	33	3	330	0.00039007	14.605	NA	COG:1804_Predicted_acyl-CoA_transferases/carnitine_dehydratase
Mammalian pathogen: blood	35|163	3	22	0	97	0.00779027	Infinity	NA	COG:1183_Phosphatidylserine_synthase
Mammalian pathogen: enteric	31|163	1	22	28	50	0.00310174	0.121	NA	COG:2009_Succinate_dehydrogenase/fumarate_reductase__cytochrome_b_subunit
Mammalian pathogen: enteric	31|163	2	68	20	104	0.00423815	0.177	NA	COG:1762_Phosphotransferase_system_mannitol/fructose-specific_IIA_domain_(Ntr-type)
Mammalian pathogen: enteric	31|163	3	21	39	56	0.00872015	0.304	NA	COG:2086_Electron_transfer_flavoprotein__beta_subunit
Mammalian pathogen: enteric	31|163	9	24	29	19	0.0061415	0.451	NA	COG:3414_Phosphotransferase_system__galactitol-specific_IIB_component
Mammalian pathogen: enteric	31|163	9	20	31	15	0.00397448	0.461	NA	COG:1987_Flagellar_biosynthesis_pathway__component_FliQ
Mammalian pathogen: enteric	31|163	11	18	61	20	0.000515416	0.504	NA	COG:59_Ketol-acid_reductoisomerase
Mammalian pathogen: enteric	31|163	11	33	67	74	0.00888278	0.526	NA	COG:39_Malate/lactate_dehydrogenases
Mammalian pathogen: enteric	31|163	20	12	43	91	0.00215362	1.948	NA	COG:149_Triosephosphate_isomerase
Mammalian pathogen: enteric	31|163	16	13	27	73	0.00694254	2.043	NA	COG:54_Riboflavin_synthase_beta-chain
Mammalian pathogen: enteric	31|163	20	17	19	55	0.00564654	2.105	NA	COG:1047_FKBP-type_peptidyl-prolyl_cis-trans_isomerases_2
Mammalian pathogen: enteric	31|163	21	26	25	96	0.00341121	2.163	NA	COG:282_Acetate_kinase
Mammalian pathogen: enteric	31|163	15	24	20	99	0.00735495	2.288	NA	COG:21_Transketolase
Mammalian pathogen: enteric	31|163	20	4	41	77	1.89138e-05	2.398	NA	COG:2916_DNA-binding_protein_H-NS
Mammalian pathogen: enteric	31|163	16	18	22	91	0.00301404	2.417	NA	COG:104_Adenylosuccinate_synthase
Mammalian pathogen: enteric	31|163	13	4	18	45	0.000546395	2.676	NA	COG:2609_Pyruvate_dehydrogenase_complex__dehydrogenase_(E1)_component
Mammalian pathogen: enteric	31|163	10	15	11	71	0.00760569	2.982	NA	COG:274_Deoxyribose-phosphate_aldolase
Mammalian pathogen: enteric	31|163	15	19	21	124	0.000501302	3.046	NA	COG:462_Phosphoribosylpyrophosphate_synthetase
Mammalian pathogen: enteric	31|163	10	7	13	56	0.00184671	3.122	NA	COG:362_6-phosphogluconate_dehydrogenase
Mammalian pathogen: enteric	31|163	48	27	91	356	1.32253e-13	3.144	NA	COG:3203_Outer_membrane_protein_(porin)
Mammalian pathogen: enteric	31|163	9	19	12	107	0.00575254	3.188	NA	COG:594_RNase_P_protein_component
Mammalian pathogen: enteric	31|163	6	2	21	72	0.00429231	3.321	NA	COG:1744_Uncharacterized_ABC-type_transport_system__periplasmic_component/surface_lipoprotein
Mammalian pathogen: enteric	31|163	9	15	11	87	0.00422478	3.341	NA	COG:35_Uracil_phosphoribosyltransferase
Mammalian pathogen: enteric	31|163	8	23	10	122	0.0078812	3.406	NA	COG:12_Predicted_GTPase__probable_translation_factor
Mammalian pathogen: enteric	31|163	12	12	15	91	0.000342065	3.533	NA	COG:205_6-phosphofructokinase
Mammalian pathogen: enteric	31|163	7	25	8	129	0.00973559	3.746	NA	COG:525_Valyl-tRNA_synthetase
Mammalian pathogen: enteric	31|163	8	26	7	111	0.00577553	3.966	NA	COG:439_Biotin_carboxylase
Mammalian pathogen: enteric	31|163	7	24	7	123	0.00656873	4.194	NA	COG:1252_NADH_dehydrogenase__FAD-containing_subunit
Mammalian pathogen: enteric	31|163	10	17	11	161	5.349e-05	5.791	NA	COG:483_Archaeal_fructose-1_6-bisphosphatase_and_related_enzymes_of_inositol_monophosphatase_family
Mammalian pathogen: enteric	31|163	9	4	2	16	0.00172955	6.231	NA	COG:1014_Pyruvate:ferredoxin_oxidoreductase_and_related_2-oxoacid:ferredoxin_oxidoreductases__gamma_subunit
Mammalian pathogen: enteric	31|163	10	26	6	131	0.000154984	6.343	NA	COG:363_6-phosphogluconolactonase/Glucosamine-6-phosphate_isomerase/deaminase
Mammalian pathogen: enteric	31|163	6	28	3	120	0.00355604	7.235	NA	COG:449_Glucosamine_6-phosphate_synthetase__contains_amidotransferase_and_phosphosugar_isomerase_domains
Mammalian pathogen: enteric	31|163	10	64	4	239	0.000126667	8.209	NA	COG:8_Glutamyl-_and_glutaminyl-tRNA_synthetases
Mammalian pathogen: enteric	31|163	4	7	2	47	0.00821311	8.909	NA	COG:2340_Uncharacterized_protein_with_SCP/PR1_domains
Mammalian pathogen: enteric	31|163	6	3	1	14	0.00374454	10	NA	COG:2703_Hemerythrin
Mammalian pathogen: enteric	31|163	5	21	1	71	0.00471813	13.846	NA	COG:1220_ATP-dependent_protease_HslVU_(ClpYQ)__ATPase_subunit
Mammalian pathogen: enteric	31|163	11	68	1	101	0.000547174	14.203	NA	COG:814_Amino_acid_permeases
Mammalian pathogen: enteric	31|163	4	30	1	131	0.00647463	15.529	NA	COG:442_Prolyl-tRNA_synthetase
Mammalian pathogen: enteric	31|163	7	81	1	198	0.00128314	15.83	NA	COG:4166_ABC-type_oligopeptide_transport_system__periplasmic_component
Mammalian pathogen: enteric	31|163	3	21	2	329	0.00249812	20.688	NA	COG:154_Asp-tRNAAsn/Glu-tRNAGln_amidotransferase_A_subunit_and_related_amidases
Mammalian pathogen: enteric	31|163	4	11	0	38	0.00466149	Infinity	NA	COG:3713_Outer_membrane_protein_V
Mammalian pathogen: enteric	31|163	4	1	0	16	0.000835422	Infinity	NA	COG:4465_Pleiotropic_transcriptional_repressor
Mammalian pathogen: enteric	31|163	4	18	0	102	0.000779747	Infinity	NA	COG:651_Formate_hydrogenlyase_subunit_3/Multisubunit_Na+/H+_antiporter__MnhD_subunit
Mammalian pathogen: enteric	31|163	6	46	0	123	0.000556508	Infinity	NA	COG:2252_Permeases
Mammalian pathogen: heart	8|163	5	1	22	73	0.00494739	3.598	NA	COG:1744_Uncharacterized_ABC-type_transport_system__periplasmic_component/surface_lipoprotein
Mammalian pathogen: heart	8|163	4	6	10	140	0.00581507	6	NA	COG:1064_Zn-dependent_alcohol_dehydrogenases
Mammalian pathogen: heart	8|163	3	3	20	483	0.00148123	12.575	NA	COG:1522_Transcriptional_regulators
Mammalian pathogen: heart	8|163	3	5	5	170	0.00280757	13.125	NA	COG:493_NADPH-dependent_glutamate_synthase_beta_chain_and_related_oxidoreductases
Mammalian pathogen: heart	8|163	3	5	1	148	0.000345412	55.875	NA	COG:1082_Sugar_phosphate_isomerases/epimerases
Mammalian pathogen: heart	8|163	2	5	0	93	0.00424242	Infinity	NA	COG:2177_Cell_division_protein
Mammalian pathogen: nervous system	17|163	2	15	41	37	0.00251952	0.224	NA	COG:3157_Hemolysin-coregulated_protein_(uncharacterized)
Mammalian pathogen: nervous system	17|163	8	83	45	160	0.00799463	0.4	NA	COG:3539_P_pilus_assembly_protein__pilin_FimA
Mammalian pathogen: nervous system	17|163	17	27	22	101	0.00720472	2.16	NA	COG:1366_Anti-anti-sigma_regulatory_factor_(antagonist_of_anti-sigma_factor)
Mammalian pathogen: nervous system	17|163	12	6	127	377	0.000343231	2.646	NA	COG:3203_Outer_membrane_protein_(porin)
Mammalian pathogen: nervous system	17|163	8	10	45	326	0.00105336	3.664	NA	COG:640_Predicted_transcriptional_regulators
Mammalian pathogen: nervous system	17|163	5	3	13	68	0.00761964	3.894	NA	COG:2913_Small_protein_A_(tmRNA-binding)
Mammalian pathogen: nervous system	17|163	6	6	27	213	0.00168541	4.444	NA	COG:2030_Acyl_dehydratase
Mammalian pathogen: nervous system	17|163	6	5	8	60	0.00301687	4.636	NA	COG:1815_Flagellar_basal_body_protein
Mammalian pathogen: nervous system	17|163	8	30	54	1149	0.000367167	4.69	NA	COG:1960_Acyl-CoA_dehydrogenases
Mammalian pathogen: nervous system	17|163	3	5	5	116	0.00770448	9.075	NA	COG:2301_Citrate_lyase_beta_subunit
Mammalian pathogen: nervous system	17|163	3	0	2	18	0.00564653	10	NA	COG:3169_Uncharacterized_protein_conserved_in_bacteria
Mammalian pathogen: nervous system	17|163	3	33	4	598	0.00494987	12.542	NA	COG:845_Membrane-fusion_protein
Mammalian pathogen: nervous system	17|163	4	0	1	12	0.00210084	13	NA	COG:4270_Predicted_membrane_protein
Mammalian pathogen: nervous system	17|163	3	5	2	69	0.0063976	13.313	NA	COG:379_Quinolinate_synthase
Mammalian pathogen: nervous system	17|163	3	0	5	67	0.000829323	14.4	NA	COG:2346_Truncated_hemoglobins
Mammalian pathogen: nervous system	17|163	2	9	0	97	0.00951886	Infinity	NA	COG:133_Tryptophan_synthase_beta_chain
Mammalian pathogen: oportunistic nosocomial	16|163	0	10	11	10	0.00489755	0	NA	COG:1014_Pyruvate:ferredoxin_oxidoreductase_and_related_2-oxoacid:ferredoxin_oxidoreductases__gamma_subunit
Mammalian pathogen: oportunistic nosocomial	16|163	7	36	79	99	0.000778001	0.367	NA	COG:250_Transcription_antiterminator
Mammalian pathogen: oportunistic nosocomial	16|163	14	87	125	296	0.00103392	0.467	NA	COG:3203_Outer_membrane_protein_(porin)
Mammalian pathogen: oportunistic nosocomial	16|163	16	0	111	59	0.00328445	1.532	NA	COG:231_Translation_elongation_factor_P_(EF-P)/translation_initiation_factor_5A_(eIF-5A)
Mammalian pathogen: oportunistic nosocomial	16|163	16	0	92	53	0.0014876	1.576	NA	COG:97_Ribosomal_protein_L6P/L9E
Mammalian pathogen: oportunistic nosocomial	16|163	16	1	83	65	0.00157019	1.678	NA	COG:544_FKBP-type_peptidyl-prolyl_cis-trans_isomerase_(trigger_factor)
Mammalian pathogen: oportunistic nosocomial	16|163	7	1	22	39	0.00797987	2.426	NA	COG:2224_Isocitrate_lyase
Mammalian pathogen: oportunistic nosocomial	16|163	12	4	47	111	0.0005329	2.521	NA	COG:479_Succinate_dehydrogenase/fumarate_reductase__Fe-S_protein_subunit
Mammalian pathogen: oportunistic nosocomial	16|163	8	1	13	29	0.00210321	2.872	NA	COG:1049_Aconitase_B
Mammalian pathogen: oportunistic nosocomial	16|163	7	3	12	41	0.00581349	3.092	NA	COG:1866_Phosphoenolpyruvate_carboxykinase_(ATP)
Mammalian pathogen: oportunistic nosocomial	16|163	5	1	13	61	0.00182955	4.744	NA	COG:1290_Cytochrome_b_subunit_of_the_bc_complex
Mammalian pathogen: oportunistic nosocomial	16|163	5	4	11	86	0.00369955	4.899	NA	COG:567_2-oxoglutarate_dehydrogenase_complex__dehydrogenase_(E1)_component__and_related_enzymes
Mammalian pathogen: oportunistic nosocomial	16|163	5	7	5	55	0.0089593	5	NA	COG:549_Carbamate_kinase
Mammalian pathogen: oportunistic nosocomial	16|163	4	19	4	192	0.00495672	8.522	NA	COG:156_7-keto-8-aminopelargonate_synthetase_and_related_enzymes
Mammalian pathogen: oportunistic nosocomial	16|163	5	0	2	17	0.000494071	9.5	NA	COG:3139_Uncharacterized_protein_conserved_in_bacteria
Mammalian pathogen: oportunistic nosocomial	16|163	3	3	2	92	0.00117996	23.5	NA	COG:246_Mannitol-1-phosphate/altronate_dehydrogenases
Mammalian pathogen: oportunistic nosocomial	16|163	5	3	0	26	0.000201253	Infinity	NA	COG:1834_N-Dimethylarginine_dimethylaminohydrolase
Mammalian pathogen: oral cavity	8|163	1	2	51	1	0.00598437	0.34	NA	COG:227_Ribosomal_protein_L28
Mammalian pathogen: oral cavity	8|163	8	0	103	235	9.40311e-05	3.282	NA	COG:443_Molecular_chaperone
Mammalian pathogen: oral cavity	8|163	6	10	25	250	0.00335451	4.125	NA	COG:526_Thiol-disulfide_isomerase_and_thioredoxins
Mammalian pathogen: oral cavity	8|163	4	3	8	78	0.00473685	6.143	NA	COG:3444_Phosphotransferase_system__mannose/fructose/N-acetylgalactosamine-specific_component_IIB
Mammalian pathogen: oral cavity	8|163	3	2	21	229	0.00651401	7.143	NA	COG:1250_3-hydroxyacyl-CoA_dehydrogenase
Mammalian pathogen: oral cavity	8|163	3	0	5	34	0.00487805	7.8	NA	COG:4657_Predicted_NADH:ubiquinone_oxidoreductase__subunit_RnfA
Mammalian pathogen: oral cavity	8|163	3	6	10	244	0.00672086	8.467	NA	COG:4771_Outer_membrane_receptor_for_ferrienterochelin_and_colicins
Mammalian pathogen: oral cavity	8|163	4	7	41	1001	0.000773138	9.242	NA	COG:1012_NAD-dependent_aldehyde_dehydrogenases
Mammalian pathogen: oral cavity	8|163	3	0	2	17	0.00649351	9.5	NA	COG:3052_Citrate_lyase__gamma_subunit
Mammalian pathogen: oral cavity	8|163	3	4	12	256	0.00405955	9.571	NA	COG:824_Predicted_thioesterase
Mammalian pathogen: oral cavity	8|163	3	18	5	349	0.00710197	10.114	NA	COG:1126_ABC-type_polar_amino_acid_transport_system__ATPase_component
Mammalian pathogen: oral cavity	8|163	2	2	2	90	0.00767168	23	NA	COG:1788_Acyl_CoA:acetate/3-ketoacid_CoA_transferase__alpha_subunit
Mammalian pathogen: oral cavity	8|163	3	7	2	171	0.00112561	25.95	NA	COG:1115_Na+/alanine_symporter
Mammalian pathogen: oral cavity	8|163	2	2	2	118	0.00461783	30	NA	COG:651_Formate_hydrogenlyase_subunit_3/Multisubunit_Na+/H+_antiporter__MnhD_subunit
Mammalian pathogen: oral cavity	8|163	2	1	2	96	0.00351635	32.667	NA	COG:4232_Thiol:disulfide_interchange_protein
Mammalian pathogen: oral cavity	8|163	2	4	1	109	0.00658881	36.667	NA	COG:1228_Imidazolonepropionase_and_related_amidohydrolases
Mammalian pathogen: oral cavity	8|163	6	85	1	670	1.58162e-05	44.242	NA	COG:1132_ABC-type_multidrug_transport_system__ATPase_and_permease_components
Mammalian pathogen: oral cavity	8|163	1	0	0	111	0.00892857	Infinity	NA	COG:3829_Transcriptional_regulator_containing_PAS__AAA-type_ATPase__and_DNA-binding_domains
Mammalian pathogen: oral cavity	8|163	2	1	0	33	0.00476191	Infinity	NA	COG:2978_Putative_p-aminobenzoyl-glutamate_transporter
Mammalian pathogen: oral cavity	8|163	2	0	0	22	0.00362319	Infinity	NA	COG:3957_Phosphoketolase
Mammalian pathogen: oral cavity	8|163	2	0	0	25	0.002849	Infinity	NA	COG:3493_Na+/citrate_symporter
Mammalian pathogen: respiratory	43|163	3	49	32	74	0.000398727	0.191	NA	COG:21_Transketolase
Mammalian pathogen: respiratory	43|163	3	89	35	231	0.00576253	0.248	NA	COG:330_Membrane_protease_subunits__stomatin/prohibitin_homologs
Mammalian pathogen: respiratory	43|163	5	41	30	62	0.00652691	0.333	NA	COG:1845_Heme/copper-type_cytochrome/quinol_oxidase__subunit_3
Mammalian pathogen: respiratory	43|163	6	52	38	89	0.00475068	0.346	NA	COG:112_Glycine/serine_hydroxymethyltransferase
Mammalian pathogen: respiratory	43|163	28	66	33	15	1.3184e-05	0.433	NA	COG:2916_DNA-binding_protein_H-NS
Mammalian pathogen: respiratory	43|163	17	553	45	626	0.00255694	0.445	NA	COG:1960_Acyl-CoA_dehydrogenases
Mammalian pathogen: respiratory	43|163	9	36	54	67	0.00391135	0.448	NA	COG:149_Triosephosphate_isomerase
Mammalian pathogen: respiratory	43|163	13	442	64	975	0.00729731	0.464	NA	COG:745_Response_regulators_consisting_of_a_CheY-like_receiver_domain_and_a_winged-helix_DNA-binding_domain
Mammalian pathogen: respiratory	43|163	60	247	79	136	1.46039e-05	0.532	NA	COG:3203_Outer_membrane_protein_(porin)
Mammalian pathogen: respiratory	43|163	36	1	77	46	9.00614e-06	1.554	NA	COG:539_Ribosomal_protein_S1
Mammalian pathogen: respiratory	43|163	26	20	60	115	0.00687422	1.649	NA	COG:250_Transcription_antiterminator
Mammalian pathogen: respiratory	43|163	16	3	24	27	0.00643798	1.789	NA	COG:2824_Uncharacterized_Zn-ribbon-containing_protein_involved_in_phosphonate_metabolism
Mammalian pathogen: respiratory	43|163	18	6	24	36	0.00716447	1.875	NA	COG:2142_Succinate_dehydrogenase__hydrophobic_anchor_subunit
Mammalian pathogen: respiratory	43|163	12	1	28	34	0.0019149	2.044	NA	COG:1987_Flagellar_biosynthesis_pathway__component_FliQ
Mammalian pathogen: respiratory	43|163	17	37	16	106	0.00612622	2.4	NA	COG:208_Ribonucleotide_reductase__beta_subunit
Mammalian pathogen: respiratory	43|163	21	43	18	156	0.000105678	3.172	NA	COG:1225_Peroxiredoxin
Mammalian pathogen: respiratory	43|163	9	16	8	74	0.00374644	3.69	NA	COG:440_Acetolactate_synthase__small_(regulatory)_subunit
Mammalian pathogen: respiratory	43|163	12	39	6	105	0.00192755	4.353	NA	COG:1530_Ribonucleases_G_and_E
Mammalian pathogen: respiratory	43|163	8	17	5	65	0.00434233	4.48	NA	COG:139_Phosphoribosyl-AMP_cyclohydrolase
Mammalian pathogen: respiratory	43|163	6	3	9	53	0.00200089	4.593	NA	COG:3027_Uncharacterized_protein_conserved_in_bacteria
Mammalian pathogen: respiratory	43|163	12	1	3	13	0.000115732	4.923	NA	COG:1950_Predicted_membrane_protein
Mammalian pathogen: respiratory	43|163	7	33	2	74	0.00777223	6.65	NA	COG:229_Conserved_domain_frequently_associated_with_peptide_methionine_sulfoxide_reductase
Mammalian pathogen: respiratory	43|163	7	6	2	25	0.00233244	7.269	NA	COG:2351_Transthyretin-like_protein
Mammalian pathogen: respiratory	43|163	6	37	2	138	0.00239496	9.767	NA	COG:493_NADPH-dependent_glutamate_synthase_beta_chain_and_related_oxidoreductases
Mammalian pathogen: respiratory	43|163	7	5	2	33	0.000358702	10.208	NA	COG:2967_Uncharacterized_protein_affecting_Mg2+/Co2+_transport
Mammalian pathogen: respiratory	43|163	6	43	2	196	0.000947019	12.122	NA	COG:3293_Transposase_and_inactivated_derivatives
Mammalian pathogen: respiratory	43|163	4	16	1	75	0.00627779	15.2	NA	COG:398_Uncharacterized_conserved_protein
Mammalian pathogen: respiratory	43|163	4	11	1	58	0.00518587	15.733	NA	COG:1585_Membrane_protein_implicated_in_regulation_of_membrane_protease_activity
Mammalian pathogen: respiratory	43|163	3	25	0	124	0.00570931	Infinity	NA	COG:1284_Uncharacterized_conserved_protein
Mammalian pathogen: respiratory	43|163	9	11	0	13	0.00504095	Infinity	NA	COG:5569_Uncharacterized_conserved_protein
Mammalian pathogen: respiratory	43|163	4	26	0	80	0.00474695	Infinity	NA	COG:1073_Hydrolases_of_the_alpha/beta_superfamily
Mammalian pathogen: respiratory	43|163	4	67	0	207	0.00398977	Infinity	NA	COG:472_UDP-N-acetylmuramyl_pentapeptide_phosphotransferase/UDP-N-acetylglucosamine-1-phosphate_transferase
Mammalian pathogen: respiratory	43|163	5	37	0	90	0.00275013	Infinity	NA	COG:219_Predicted_rRNA_methylase_(SpoU_class)
Mammalian pathogen: skin, soft tissues	24|163	0	15	23	48	0.00856402	0	NA	COG:362_6-phosphogluconate_dehydrogenase
Mammalian pathogen: skin, soft tissues	24|163	0	26	31	105	0.00476878	0	NA	COG:2259_Predicted_membrane_protein
Mammalian pathogen: skin, soft tissues	24|163	9	16	94	42	0.00267289	0.521	NA	COG:89_Ribosomal_protein_L23
Mammalian pathogen: skin, soft tissues	24|163	13	11	121	16	0.00024494	0.613	NA	COG:203_Ribosomal_protein_L17
Mammalian pathogen: skin, soft tissues	24|163	20	1	81	49	0.00212207	1.529	NA	COG:718_Uncharacterized_protein_conserved_in_bacteria
Mammalian pathogen: skin, soft tissues	24|163	12	5	35	73	0.00551367	2.178	NA	COG:347_Nitrogen_regulatory_protein_PII
Mammalian pathogen: skin, soft tissues	24|163	8	1	23	39	0.00817935	2.396	NA	COG:1666_Uncharacterized_protein_conserved_in_bacteria
Mammalian pathogen: skin, soft tissues	24|163	7	14	8	90	0.00518177	4.083	NA	COG:3832_Uncharacterized_conserved_protein
Mammalian pathogen: skin, soft tissues	24|163	6	0	9	32	0.00046612	4.556	NA	COG:1799_Uncharacterized_protein_conserved_in_bacteria
Mammalian pathogen: skin, soft tissues	24|163	5	1	4	19	0.00548187	4.792	NA	COG:4618_ABC-type_protease/lipase_transport_system__ATPase_and_permease_components
Mammalian pathogen: skin, soft tissues	24|163	5	10	5	79	0.00661146	5.6	NA	COG:1932_Phosphoserine_aminotransferase
Mammalian pathogen: skin, soft tissues	24|163	4	8	3	63	0.00924024	7.333	NA	COG:1843_Flagellar_hook_capping_protein
Mammalian pathogen: skin, soft tissues	24|163	4	6	3	57	0.00637731	8	NA	COG:2225_Malate_synthase
Mammalian pathogen: skin, soft tissues	24|163	4	24	2	130	0.00898288	9.429	NA	COG:177_Predicted_EndoIII-related_endonuclease
Mammalian pathogen: skin, soft tissues	24|163	9	46	3	172	0.000177034	9.545	NA	COG:305_Replicative_DNA_helicase
Mammalian pathogen: skin, soft tissues	24|163	8	13	5	121	3.7905e-05	9.6	NA	COG:1040_Predicted_amidophosphoribosyltransferases
Mammalian pathogen: skin, soft tissues	24|163	3	31	3	407	0.00702326	12.059	NA	COG:561_Predicted_hydrolases_of_the_HAD_superfamily
Mammalian pathogen: skin, soft tissues	24|163	4	52	1	256	0.00405109	18.357	NA	COG:1680_Beta-lactamase_class_C_and_other_penicillin_binding_proteins
Mammalian pathogen: skin, soft tissues	24|163	3	5	1	52	0.00582154	19.875	NA	COG:3518_Uncharacterized_protein_conserved_in_bacteria
Mammalian pathogen: skin, soft tissues	24|163	3	9	1	96	0.00392486	24.25	NA	COG:1373_Predicted_ATPase_(AAA+_superfamily)
Mammalian pathogen: skin, soft tissues	24|163	5	9	1	86	0.000139802	31.071	NA	COG:1426_Uncharacterized_protein_conserved_in_bacteria
Mammalian pathogen: skin, soft tissues	24|163	2	4	0	51	0.0093985	Infinity	NA	COG:2891_Cell_shape-determining_protein
Mammalian pathogen: skin, soft tissues	24|163	3	4	0	31	0.00414889	Infinity	NA	COG:432_Uncharacterized_conserved_protein
Mammalian pathogen: skin, soft tissues	24|163	3	18	0	121	0.00284687	Infinity	NA	COG:1381_Recombinational_DNA_repair_protein_(RecF_pathway)
Mammalian pathogen: skin, soft tissues	24|163	4	3	0	21	0.0017094	Infinity	NA	COG:1310_Predicted_metal-dependent_protease_of_the_PAD1/JAB1_superfamily
Mammalian pathogen: skin, soft tissues	24|163	4	24	0	156	0.000443013	Infinity	NA	COG:1181_D-alanine-D-alanine_ligase_and_related_ATP-grasp_enzymes
Motility	379|610	0	343	4	138	0.00712966	0	NA	COG:2951_Membrane-bound_lytic_murein_transglycosylase_B
Motility	379|610	0	71	5	35	0.00513408	0	NA	COG:4412_Uncharacterized_protein_conserved_in_bacteria
Motility	379|610	0	61	7	46	0.00374617	0	NA	COG:1571_Predicted_DNA-binding_protein_containing_a_Zn-ribbon_domain
Motility	379|610	0	972	5	456	0.00339513	0	NA	COG:4591_ABC-type_transport_system__involved_in_lipoprotein_release__permease_component
Motility	379|610	0	14	6	4	0.00156022	0	NA	COG:1880_CO_dehydrogenase/acetyl-CoA_synthase_epsilon_subunit
Motility	379|610	0	15	3	0	0.00122549	0	NA	COG:4337_Uncharacterized_protein_conserved_in_bacteria
Motility	379|610	0	39	11	18	2.25675e-05	0	NA	COG:3861_Uncharacterized_protein_conserved_in_bacteria
Motility	379|610	1	241	9	120	0.000432099	0.059	NA	COG:2884_Predicted_ATPase_involved_in_cell_division
Motility	379|610	1	41	4	6	0.00349063	0.06	NA	COG:4991_Uncharacterized_protein_with_a_bacterial_SH3_domain_homologue
Motility	379|610	2	1960	7	410	0.000126503	0.061	NA	COG:841_Cation/multidrug_efflux_pump
Motility	379|610	2	213	35	228	5.3298e-08	0.07	NA	COG:627_Predicted_esterase
Motility	379|610	1	73	4	18	0.00928675	0.074	NA	COG:4446_Uncharacterized_protein_conserved_in_bacteria
Motility	379|610	1	55	5	16	0.00503517	0.075	NA	COG:1618_Predicted_nucleotide_kinase
Motility	379|610	1	250	6	127	0.00798156	0.088	NA	COG:2177_Cell_division_protein
Motility	379|610	1	448	6	234	0.00847597	0.089	NA	COG:661_Predicted_unusual_protein_kinase
Motility	379|610	2	179	5	42	0.0046617	0.104	NA	COG:2089_Sialic_acid_synthase
Motility	379|610	2	42	6	9	0.00226578	0.114	NA	COG:5598_Trimethylamine:corrinoid_methyltransferase
Motility	379|610	2	144	9	80	0.00314826	0.135	NA	COG:2273_Beta-glucanase/Beta-glucan_synthetase
Motility	379|610	2	90	10	54	0.00380261	0.139	NA	COG:3425_3-hydroxy-3-methylglutaryl_CoA_synthase
Motility	379|610	4	142	6	25	0.00230476	0.142	NA	COG:3103_SH3_domain_protein
Motility	379|610	3	102	9	39	0.00159763	0.152	NA	COG:3945_Uncharacterized_conserved_protein
Motility	379|610	2	306	8	182	0.00827904	0.154	NA	COG:1587_Uroporphyrinogen-III_synthase
Motility	379|610	5	510	21	324	2.24754e-05	0.16	NA	COG:2230_Cyclopropane_fatty_acid_synthase_and_related_methyltransferases
Motility	379|610	5	318	8	83	0.00201015	0.176	NA	COG:4232_Thiol:disulfide_interchange_protein
Motility	379|610	4	583	9	232	0.00298179	0.182	NA	COG:860_N-acetylmuramoyl-L-alanine_amidase
Motility	379|610	10	79	4	3	0.00801622	0.197	NA	COG:3423_Predicted_transcriptional_regulator
Motility	379|610	5	432	13	219	0.00154197	0.204	NA	COG:3391_Uncharacterized_conserved_protein
Motility	379|610	5	306	14	171	0.00125754	0.212	NA	COG:2873_O-acetylhomoserine_sulfhydrylase
Motility	379|610	6	856	23	692	0.000227325	0.216	NA	COG:1940_Transcriptional_regulator/sugar_kinase
Motility	379|610	5	56	21	37	0.000282989	0.226	NA	COG:3355_Predicted_transcriptional_regulator
Motility	379|610	8	99	34	74	1.02699e-05	0.237	NA	COG:3716_Phosphotransferase_system__mannose/fructose/N-acetylgalactosamine-specific_component_IID
Motility	379|610	5	373	16	278	0.00299094	0.243	NA	COG:767_ABC-type_transport_system_involved_in_resistance_to_organic_solvents__permease_component
Motility	379|610	8	284	16	132	0.00123829	0.253	NA	COG:579_Predicted_dehydrogenase
Motility	379|610	8	362	11	118	0.00253604	0.254	NA	COG:1127_ABC-type_transport_system_involved_in_resistance_to_organic_solvents__ATPase_component
Motility	379|610	6	226	14	129	0.00379448	0.264	NA	COG:1299_Phosphotransferase_system__fructose-specific_IIC_component
Motility	379|610	7	345	13	163	0.00340207	0.269	NA	COG:502_Biotin_synthase_and_related_enzymes
Motility	379|610	36	861	50	309	3.40886e-09	0.288	NA	COG:3839_ABC-type_sugar_transport_systems__ATPase_components
Motility	379|610	12	689	16	258	0.00109501	0.293	NA	COG:1052_Lactate_dehydrogenase_and_related_dehydrogenases
Motility	379|610	24	271	22	60	2.80174e-05	0.303	NA	COG:2113_ABC-type_proline/glycine_betaine_transport_systems__periplasmic_components
Motility	379|610	13	1256	30	869	0.000228213	0.307	NA	COG:300_Short-chain_dehydrogenases_of_various_substrate_specificities
Motility	379|610	4	13	12	4	0.00526703	0.314	NA	COG:2012_DNA-directed_RNA_polymerase__subunit_H__RpoH/RPB5
Motility	379|610	9	117	20	69	0.00195077	0.318	NA	COG:1310_Predicted_metal-dependent_protease_of_the_PAD1/JAB1_superfamily
Motility	379|610	30	1192	40	486	1.75485e-06	0.323	NA	COG:739_Membrane_proteins_related_to_metalloendopeptidases
Motility	379|610	8	303	15	178	0.00829589	0.331	NA	COG:353_Recombinational_DNA_repair_protein_(RecF_pathway)
Motility	379|610	20	393	45	270	1.13459e-05	0.339	NA	COG:4799_Acetyl-CoA_carboxylase__carboxyltransferase_component_(subunits_alpha_and_beta)
Motility	379|610	12	1371	14	534	0.00706285	0.34	NA	COG:2271_Sugar_phosphate_permease
Motility	379|610	22	274	44	163	1.2049e-05	0.35	NA	COG:580_Glycerol_uptake_facilitator_and_related_permeases_(Major_Intrinsic_Protein_Family)
Motility	379|610	10	140	15	64	0.00682715	0.351	NA	COG:5016_Pyruvate/oxaloacetate_carboxyltransferase
Motility	379|610	15	431	25	236	0.00107117	0.351	NA	COG:498_Threonine_synthase
Motility	379|610	12	152	23	88	0.00151305	0.353	NA	COG:3576_Predicted_flavin-nucleotide-binding_protein_structurally_related_to_pyridoxine_5'-phosphate_oxidase
Motility	379|610	13	1383	19	710	0.00418899	0.357	NA	COG:601_ABC-type_dipeptide/oligopeptide/nickel_transport_systems__permease_components
Motility	379|610	8	65	19	44	0.0088354	0.363	NA	COG:269_3-hexulose-6-phosphate_synthase_and_related_proteins
Motility	379|610	27	449	41	232	3.21187e-05	0.378	NA	COG:431_Predicted_flavoprotein
Motility	379|610	16	1970	31	1448	0.001568	0.384	NA	COG:318_Acyl-CoA_synthetases_(AMP-forming)/AMP-acid_ligases_II
Motility	379|610	22	1785	13	402	0.00821577	0.389	NA	COG:1566_Multidrug_resistance_efflux_pump
Motility	379|610	11	116	16	56	0.00967648	0.39	NA	COG:3695_Predicted_methylated_DNA-protein_cysteine_methyltransferase
Motility	379|610	30	529	32	201	0.000133214	0.391	NA	COG:4166_ABC-type_oligopeptide_transport_system__periplasmic_component
Motility	379|610	13	57	16	18	0.00453905	0.395	NA	COG:3588_Fructose-1_6-bisphosphate_aldolase
Motility	379|610	26	124	40	59	7.09518e-05	0.429	NA	COG:5012_Predicted_cobalamin_binding_protein
Motility	379|610	18	137	25	68	0.0030176	0.432	NA	COG:1830_DhnA-type_fructose-1_6-bisphosphate_aldolase_and_related_enzymes
Motility	379|610	24	146	21	45	0.00296576	0.444	NA	COG:1694_Predicted_pyrophosphatase
Motility	379|610	21	1096	52	1205	0.00177415	0.454	NA	COG:2141_Coenzyme_F420-dependent_N5_N10-methylene_tetrahydromethanopterin_reductase_and_related_flavin-dependent_oxidoreductases
Motility	379|610	21	345	26	184	0.006829	0.463	NA	COG:166_Glucose-6-phosphate_isomerase
Motility	379|610	36	232	29	72	0.00113023	0.468	NA	COG:2827_Predicted_endonuclease_containing_a_URI_domain
Motility	379|610	30	715	28	306	0.00512553	0.48	NA	COG:247_Fe-S_oxidoreductase
Motility	379|610	40	882	48	484	0.000539483	0.481	NA	COG:542_ATPases_with_chaperone_activity__ATP-binding_subunit
Motility	379|610	25	90	25	31	0.00381775	0.487	NA	COG:1742_Uncharacterized_conserved_protein
Motility	379|610	115	1633	95	613	1.63289e-07	0.49	NA	COG:1522_Transcriptional_regulators
Motility	379|610	40	188	25	45	0.00257099	0.491	NA	COG:1633_Uncharacterized_conserved_protein
Motility	379|610	18	84	28	50	0.0061294	0.492	NA	COG:1035_Coenzyme_F420-reducing_hydrogenase__beta_subunit
Motility	379|610	26	297	24	124	0.00980529	0.496	NA	COG:1080_Phosphoenolpyruvate-protein_kinase_(PTS_system_EI_component_in_bacteria)
Motility	379|610	23	325	39	255	0.00484125	0.498	NA	COG:1716_FOG:_FHA_domain
Motility	379|610	36	384	41	203	0.00235637	0.51	NA	COG:78_Ornithine_carbamoyltransferase
Motility	379|610	46	158	36	47	0.000546175	0.52	NA	COG:1666_Uncharacterized_protein_conserved_in_bacteria
Motility	379|610	54	744	53	356	0.000560393	0.522	NA	COG:1250_3-hydroxyacyl-CoA_dehydrogenase
Motility	379|610	66	447	41	131	0.000982896	0.54	NA	COG:1622_Heme/copper-type_cytochrome/quinol_oxidases__subunit_2
Motility	379|610	48	122	51	47	0.000132546	0.543	NA	COG:140_Phosphoribosyl-ATP_pyrophosphohydrolase
Motility	379|610	39	824	37	409	0.00838363	0.545	NA	COG:111_Phosphoglycerate_dehydrogenase_and_related_dehydrogenases
Motility	379|610	40	554	42	306	0.00587899	0.558	NA	COG:4770_Acetyl/propionyl-CoA_carboxylase__alpha_subunit
Motility	379|610	58	589	72	379	0.000588695	0.562	NA	COG:2030_Acyl_dehydratase
Motility	379|610	99	277	89	113	1.80427e-05	0.598	NA	COG:217_Uncharacterized_conserved_protein
Motility	379|610	99	336	68	111	0.000205477	0.599	NA	COG:2086_Electron_transfer_flavoprotein__beta_subunit
Motility	379|610	105	295	67	89	0.000219389	0.611	NA	COG:1764_Predicted_redox_protein__regulator_of_disulfide_bond_formation
Motility	379|610	109	1368	90	688	0.00102735	0.638	NA	COG:747_ABC-type_dipeptide_transport_system__periplasmic_component
Motility	379|610	212	2041	102	598	0.00018808	0.646	NA	COG:834_ABC-type_amino_acid_transport/signal_transduction_systems__periplasmic_component/domain
Motility	379|610	116	264	47	188	0.004709	1.526	NA	COG:195_Transcription_elongation_factor
Motility	379|610	127	323	43	198	0.00294308	1.582	NA	COG:112_Glycine/serine_hydroxymethyltransferase
Motility	379|610	111	371	36	215	0.00634028	1.606	NA	COG:4_Ammonia_permease
Motility	379|610	136	46	21	26	0.000163996	1.672	NA	COG:1952_Preprotein_translocase_subunit_SecB
Motility	379|610	106	336	39	236	0.0015555	1.691	NA	COG:462_Phosphoribosylpyrophosphate_synthetase
Motility	379|610	72	355	32	293	0.00561607	1.713	NA	COG:516_IMP_dehydrogenase/GMP_reductase
Motility	379|610	76	340	23	200	0.00822672	1.771	NA	COG:66_3-isopropylmalate_dehydratase_small_subunit
Motility	379|610	106	245	34	168	0.000526681	1.794	NA	COG:224_F0F1-type_ATP_synthase__gamma_subunit
Motility	379|610	123	220	40	161	9.77707e-05	1.802	NA	COG:356_F0F1-type_ATP_synthase__subunit_a
Motility	379|610	54	88	15	58	0.00919965	1.851	NA	COG:813_Purine-nucleoside_phosphorylase
Motility	379|610	134	214	42	167	5.59685e-06	1.916	NA	COG:192_S-adenosylmethionine_synthetase
Motility	379|610	56	236	19	172	0.00676746	1.928	NA	COG:1555_DNA_uptake_protein_and_related_DNA-binding_proteins
Motility	379|610	44	68	27	109	0.00109347	1.979	NA	COG:638_20S_proteasome__alpha_and_beta_subunits
Motility	379|610	55	93	16	70	0.00312895	1.997	NA	COG:2221_Dissimilatory_sulfite_reductase_(desulfoviridin)__alpha_and_beta_subunits
Motility	379|610	100	222	29	158	8.63372e-05	2.003	NA	COG:712_F0F1-type_ATP_synthase__delta_subunit_(mitochondrial_oligomycin_sensitivity_protein)
Motility	379|610	52	312	17	222	0.00850343	2.008	NA	COG:706_Preprotein_translocase_subunit_YidC
Motility	379|610	99	288	25	188	5.47155e-05	2.18	NA	COG:21_Transketolase
Motility	379|610	50	152	12	95	0.004502	2.207	NA	COG:3093_Plasmid_maintenance_system_antidote_protein
Motility	379|610	33	428	15	456	0.00721154	2.248	NA	COG:4636_Uncharacterized_protein_conserved_in_cyanobacteria
Motility	379|610	60	521	16	342	0.00125402	2.311	NA	COG:483_Archaeal_fructose-1_6-bisphosphatase_and_related_enzymes_of_inositol_monophosphatase_family
Motility	379|610	54	229	13	158	0.000929162	2.51	NA	COG:594_RNase_P_protein_component
Motility	379|610	64	141	14	100	0.000127655	2.542	NA	COG:2609_Pyruvate_dehydrogenase_complex__dehydrogenase_(E1)_component
Motility	379|610	36	412	6	208	0.00985214	2.866	NA	COG:1186_Protein_chain_release_factor_B
Motility	379|610	26	360	16	674	0.000495186	2.905	NA	COG:1463_ABC-type_transport_system_involved_in_resistance_to_organic_solvents__periplasmic_component
Motility	379|610	46	207	5	79	0.00498381	3.055	NA	COG:4993_Glucose_dehydrogenase
Motility	379|610	26	103	5	71	0.00861234	3.064	NA	COG:2372_Uncharacterized_protein__homolog_of_Cu_resistance_protein_CopC
Motility	379|610	36	335	7	217	0.0028443	3.105	NA	COG:525_Valyl-tRNA_synthetase
Motility	379|610	50	178	8	106	0.000381484	3.125	NA	COG:567_2-oxoglutarate_dehydrogenase_complex__dehydrogenase_(E1)_component__and_related_enzymes
Motility	379|610	32	29	5	25	0.0013286	3.148	NA	COG:4315_Uncharacterized_protein_conserved_in_bacteria
Motility	379|610	44	334	8	210	0.000767528	3.172	NA	COG:504_CTP_synthase_(UTP-ammonia_lyase)
Motility	379|610	8	1	1	7	0.0033731	7.111	NA	COG:4004_Uncharacterized_protein_conserved_in_archaea
Motility	379|610	8	16	2	63	0.00031794	10.833	NA	COG:5512_Zn-ribbon-containing__possibly_RNA-binding_protein_and_truncated_derivatives
Motility	379|610	8	30	0	29	0.00815589	Infinity	NA	COG:5502_Uncharacterized_conserved_protein
Motility	379|610	25	268	0	66	0.00702242	Infinity	NA	COG:814_Amino_acid_permeases
Motility	379|610	18	18	0	9	0.006677	Infinity	NA	COG:3924_Predicted_membrane_protein
Motility	379|610	11	82	0	72	0.00258889	Infinity	NA	COG:2344_AT-rich_DNA-binding_protein
Aerotolerant vs StrictAnaero	514|728	0	102	3	24	0.008369	0	NA	COG:2949_Uncharacterized_membrane_protein
Aerotolerant vs StrictAnaero	514|728	0	124	3	27	0.00680176	0	NA	COG:3419_Tfp_pilus_assembly_protein__tip-associated_adhesin_PilY1
Aerotolerant vs StrictAnaero	514|728	0	16	7	9	0.00679768	0	NA	COG:4043_Uncharacterized_conserved_protein
Aerotolerant vs StrictAnaero	514|728	0	113	3	23	0.00593622	0	NA	COG:3405_Endoglucanase_Y
Aerotolerant vs StrictAnaero	514|728	0	360	4	129	0.00512331	0	NA	COG:232_dGTP_triphosphohydrolase
Aerotolerant vs StrictAnaero	514|728	0	507	5	259	0.00459036	0	NA	COG:651_Formate_hydrogenlyase_subunit_3/Multisubunit_Na+/H+_antiporter__MnhD_subunit
Aerotolerant vs StrictAnaero	514|728	0	359	3	66	0.00403786	0	NA	COG:1995_Pyridoxal_phosphate_biosynthesis_protein
Aerotolerant vs StrictAnaero	514|728	0	96	2	4	0.00291206	0	NA	COG:3816_Uncharacterized_protein_conserved_in_bacteria
Aerotolerant vs StrictAnaero	514|728	0	62	2	2	0.0027972	0	NA	COG:5353_Uncharacterized_protein_conserved_in_bacteria
Aerotolerant vs StrictAnaero	514|728	0	298	2	15	0.00274997	0	NA	COG:2936_Predicted_acyl_esterases
Aerotolerant vs StrictAnaero	514|728	0	229	5	83	0.00151589	0	NA	COG:4209_ABC-type_polysaccharide_transport_system__permease_component
Aerotolerant vs StrictAnaero	514|728	0	124	8	91	0.00128156	0	NA	COG:4658_Predicted_NADH:ubiquinone_oxidoreductase__subunit_RnfD
Aerotolerant vs StrictAnaero	514|728	0	104	11	109	0.00099499	0	NA	COG:2152_Predicted_glycosylase
Aerotolerant vs StrictAnaero	514|728	0	22	13	23	0.000880658	0	NA	COG:4273_Uncharacterized_conserved_protein
Aerotolerant vs StrictAnaero	514|728	0	139	8	94	0.00087378	0	NA	COG:1300_Uncharacterized_membrane_protein
Aerotolerant vs StrictAnaero	514|728	0	121	5	36	0.000857785	0	NA	COG:4767_Glycopeptide_antibiotics_resistance_protein
Aerotolerant vs StrictAnaero	514|728	0	304	4	49	0.000440017	0	NA	COG:2909_ATP-dependent_transcriptional_regulator
Aerotolerant vs StrictAnaero	514|728	0	173	9	97	0.000132534	0	NA	COG:1378_Predicted_transcriptional_regulators
Aerotolerant vs StrictAnaero	514|728	0	23	27	42	0.000115457	0	NA	COG:1029_Formylmethanofuran_dehydrogenase_subunit_B
Aerotolerant vs StrictAnaero	514|728	0	83	6	17	5.9175e-05	0	NA	COG:2707_Predicted_membrane_protein
Aerotolerant vs StrictAnaero	514|728	0	323	28	262	3.84838e-10	0	NA	COG:1600_Uncharacterized_Fe-S_protein
Aerotolerant vs StrictAnaero	514|728	1	109	3	4	0.00052403	0.021	NA	COG:2851_H+/citrate_symporter
Aerotolerant vs StrictAnaero	514|728	1	409	4	44	0.000495989	0.029	NA	COG:384_Predicted_epimerase__PhzC/PhzF_homolog
Aerotolerant vs StrictAnaero	514|728	2	150	2	3	0.00477374	0.033	NA	COG:3703_Uncharacterized_protein_involved_in_cation_transport
Aerotolerant vs StrictAnaero	514|728	1	170	3	14	0.00235414	0.033	NA	COG:3938_Proline_racemase
Aerotolerant vs StrictAnaero	514|728	1	272	17	147	4.06601e-07	0.035	NA	COG:733_Na+-dependent_transporters_of_the_SNF_family
Aerotolerant vs StrictAnaero	514|728	1	163	8	43	4.70768e-05	0.039	NA	COG:3166_Tfp_pilus_assembly_protein_PilN
Aerotolerant vs StrictAnaero	514|728	1	287	4	64	0.00528798	0.059	NA	COG:1212_CMP-2-keto-3-deoxyoctulosonic_acid_synthetase
Aerotolerant vs StrictAnaero	514|728	4	300	18	63	4.54792e-10	0.059	NA	COG:2116_Formate/nitrite_family_of_transporters
Aerotolerant vs StrictAnaero	514|728	62	2773	28	49	1.50372e-24	0.06	NA	COG:2141_Coenzyme_F420-dependent_N5_N10-methylene_tetrahydromethanopterin_reductase_and_related_flavin-dependent_oxidoreductases
Aerotolerant vs StrictAnaero	514|728	2	114	22	60	7.13644e-08	0.064	NA	COG:4660_Predicted_NADH:ubiquinone_oxidoreductase__subunit_RnfE
Aerotolerant vs StrictAnaero	514|728	2	82	9	16	1.92877e-05	0.066	NA	COG:5512_Zn-ribbon-containing__possibly_RNA-binding_protein_and_truncated_derivatives
Aerotolerant vs StrictAnaero	514|728	1	47	50	112	5.77242e-06	0.068	NA	COG:1035_Coenzyme_F420-reducing_hydrogenase__beta_subunit
Aerotolerant vs StrictAnaero	514|728	1	403	5	135	0.00507895	0.069	NA	COG:1947_4-diphosphocytidyl-2C-methyl-D-erythritol_2-phosphate_synthase
Aerotolerant vs StrictAnaero	514|728	1	25	25	22	1.03173e-05	0.072	NA	COG:1229_Formylmethanofuran_dehydrogenase_subunit_A
Aerotolerant vs StrictAnaero	514|728	3	387	26	219	7.63271e-09	0.072	NA	COG:1042_Acyl-CoA_synthetase_(NDP_forming)
Aerotolerant vs StrictAnaero	514|728	5	1505	12	251	2.79284e-07	0.073	NA	COG:1167_Transcriptional_regulators_containing_a_DNA-binding_HTH_domain_and_an_aminotransferase_domain_(MocR_family)_and_their_eukaryotic_orthologs
Aerotolerant vs StrictAnaero	514|728	1	605	12	555	0.00128759	0.078	NA	COG:2206_HD-GYP_domain
Aerotolerant vs StrictAnaero	514|728	2	102	5	16	0.00143903	0.081	NA	COG:3168_Tfp_pilus_assembly_protein_PilP
Aerotolerant vs StrictAnaero	514|728	6	539	5	32	0.000277175	0.081	NA	COG:4773_Outer_membrane_receptor_for_ferric_coprogen_and_ferric-rhodotorulic_acid
Aerotolerant vs StrictAnaero	514|728	1	121	5	45	0.00833294	0.082	NA	COG:3610_Uncharacterized_conserved_protein
Aerotolerant vs StrictAnaero	514|728	3	114	25	57	1.99938e-08	0.084	NA	COG:4657_Predicted_NADH:ubiquinone_oxidoreductase__subunit_RnfA
Aerotolerant vs StrictAnaero	514|728	2	433	8	142	0.000445588	0.086	NA	COG:325_Predicted_enzyme_with_a_TIM-barrel_fold
Aerotolerant vs StrictAnaero	514|728	3	292	11	82	1.74731e-05	0.086	NA	COG:2855_Predicted_membrane_protein
Aerotolerant vs StrictAnaero	514|728	2	55	12	18	2.68114e-05	0.088	NA	COG:3033_Tryptophanase
Aerotolerant vs StrictAnaero	514|728	1	378	7	229	0.00621703	0.089	NA	COG:348_Polyferredoxin
Aerotolerant vs StrictAnaero	514|728	4	427	10	88	1.65276e-05	0.091	NA	COG:415_Deoxyribodipyrimidine_photolyase
Aerotolerant vs StrictAnaero	514|728	5	436	3	22	0.00641267	0.094	NA	COG:2771_DNA-binding_HTH_domain-containing_proteins
Aerotolerant vs StrictAnaero	514|728	2	35	26	20	4.41692e-07	0.096	NA	COG:1563_Predicted_subunit_of_the_Multisubunit_Na+/H+_antiporter
Aerotolerant vs StrictAnaero	514|728	3	161	10	44	6.64538e-05	0.099	NA	COG:1038_Pyruvate_carboxylase
Aerotolerant vs StrictAnaero	514|728	1	49	10	42	0.00798707	0.104	NA	COG:3880_Uncharacterized_protein_with_conserved_CXXC_pairs
Aerotolerant vs StrictAnaero	514|728	2	483	6	147	0.00316818	0.105	NA	COG:2239_Mg/Co/Ni_transporter_MgtE_(contains_CBS_domain)
Aerotolerant vs StrictAnaero	514|728	10	445	20	85	3.44584e-09	0.115	NA	COG:1884_Methylmalonyl-CoA_mutase__N-terminal_domain/subunit
Aerotolerant vs StrictAnaero	514|728	5	152	9	24	5.54806e-05	0.117	NA	COG:1834_N-Dimethylarginine_dimethylaminohydrolase
Aerotolerant vs StrictAnaero	514|728	6	773	9	133	8.51692e-05	0.122	NA	COG:1228_Imidazolonepropionase_and_related_amidohydrolases
Aerotolerant vs StrictAnaero	514|728	3	387	6	92	0.00284842	0.126	NA	COG:1801_Uncharacterized_conserved_protein
Aerotolerant vs StrictAnaero	514|728	2	106	5	30	0.00984548	0.13	NA	COG:3804_Uncharacterized_conserved_protein_related_to_dihydrodipicolinate_reductase
Aerotolerant vs StrictAnaero	514|728	2	23	25	16	2.06949e-05	0.131	NA	COG:2037_Formylmethanofuran:tetrahydromethanopterin_formyltransferase
Aerotolerant vs StrictAnaero	514|728	6	996	7	147	0.000557188	0.132	NA	COG:626_Cystathionine_beta-lyases/cystathionine_gamma-synthases
Aerotolerant vs StrictAnaero	514|728	4	95	82	197	1.94462e-08	0.137	NA	COG:1633_Uncharacterized_conserved_protein
Aerotolerant vs StrictAnaero	514|728	7	182	29	79	9.21846e-09	0.138	NA	COG:374_Ni_Fe-hydrogenase_I_large_subunit
Aerotolerant vs StrictAnaero	514|728	3	159	19	125	0.00010486	0.14	NA	COG:4656_Predicted_NADH:ubiquinone_oxidoreductase__subunit_RnfC
Aerotolerant vs StrictAnaero	514|728	15	253	32	49	1.09571e-12	0.142	NA	COG:2138_Uncharacterized_conserved_protein
Aerotolerant vs StrictAnaero	514|728	4	176	8	44	0.000936973	0.144	NA	COG:3708_Uncharacterized_protein_conserved_in_bacteria
Aerotolerant vs StrictAnaero	514|728	3	183	5	40	0.00808382	0.145	NA	COG:4796_Type_II_secretory_pathway__component_HofQ
Aerotolerant vs StrictAnaero	514|728	11	1879	10	240	4.34474e-05	0.146	NA	COG:277_FAD/FMN-containing_dehydrogenases
Aerotolerant vs StrictAnaero	514|728	2	111	7	53	0.00887622	0.152	NA	COG:4564_Signal_transduction_histidine_kinase
Aerotolerant vs StrictAnaero	514|728	4	379	5	69	0.00726309	0.155	NA	COG:2813_16S_RNA_G1207_methylase_RsmC
Aerotolerant vs StrictAnaero	514|728	29	1537	17	128	4.95828e-08	0.158	NA	COG:1804_Predicted_acyl-CoA_transferases/carnitine_dehydratase
Aerotolerant vs StrictAnaero	514|728	9	128	6	9	0.000981834	0.164	NA	COG:2149_Predicted_membrane_protein
Aerotolerant vs StrictAnaero	514|728	7	354	7	54	0.00142838	0.169	NA	COG:246_Mannitol-1-phosphate/altronate_dehydrogenases
Aerotolerant vs StrictAnaero	514|728	5	851	7	197	0.00292605	0.17	NA	COG:2211_Na+/melibiose_symporter_and_related_transporters
Aerotolerant vs StrictAnaero	514|728	6	59	8	7	0.000381234	0.173	NA	COG:5609_Uncharacterized_conserved_protein
Aerotolerant vs StrictAnaero	514|728	3	67	30	93	0.000246423	0.176	NA	COG:3259_Coenzyme_F420-reducing_hydrogenase__alpha_subunit
Aerotolerant vs StrictAnaero	514|728	15	734	24	194	9.71679e-08	0.182	NA	COG:1251_NAD(P)H-nitrite_reductase
Aerotolerant vs StrictAnaero	514|728	4	74	7	18	0.0038824	0.183	NA	COG:3717_5-keto_4-deoxyuronate_isomerase
Aerotolerant vs StrictAnaero	514|728	5	197	10	64	0.00104506	0.183	NA	COG:2864_Cytochrome_b_subunit_of_formate_dehydrogenase
Aerotolerant vs StrictAnaero	514|728	9	311	10	56	0.000290821	0.186	NA	COG:2096_Uncharacterized_conserved_protein
Aerotolerant vs StrictAnaero	514|728	4	43	25	30	4.69204e-05	0.187	NA	COG:4496_Uncharacterized_protein_conserved_in_bacteria
Aerotolerant vs StrictAnaero	514|728	7	395	27	264	7.74631e-06	0.188	NA	COG:1418_Predicted_HD_superfamily_hydrolase
Aerotolerant vs StrictAnaero	514|728	11	257	16	58	9.73112e-06	0.19	NA	COG:1620_L-lactate_permease
Aerotolerant vs StrictAnaero	514|728	19	239	26	43	4.43476e-09	0.195	NA	COG:3576_Predicted_flavin-nucleotide-binding_protein_structurally_related_to_pyridoxine_5'-phosphate_oxidase
Aerotolerant vs StrictAnaero	514|728	4	481	7	159	0.00798135	0.196	NA	COG:1198_Primosomal_protein_N'_(replication_factor_Y)_-_superfamily_II_helicase
Aerotolerant vs StrictAnaero	514|728	4	2874	7	992	0.00894138	0.198	NA	COG:1132_ABC-type_multidrug_transport_system__ATPase_and_permease_components
Aerotolerant vs StrictAnaero	514|728	7	155	5	18	0.00844356	0.199	NA	COG:2983_Uncharacterized_conserved_protein
Aerotolerant vs StrictAnaero	514|728	9	421	16	136	5.14813e-05	0.199	NA	COG:1115_Na+/alanine_symporter
Aerotolerant vs StrictAnaero	514|728	14	751	16	158	1.33501e-05	0.199	NA	COG:560_Phosphoserine_phosphatase
Aerotolerant vs StrictAnaero	514|728	4	103	10	44	0.00528041	0.202	NA	COG:2179_Predicted_hydrolase_of_the_HAD_superfamily
Aerotolerant vs StrictAnaero	514|728	4	29	21	14	4.6607e-05	0.202	NA	COG:3252_Methenyltetrahydromethanopterin_cyclohydrolase
Aerotolerant vs StrictAnaero	514|728	11	229	15	51	2.69208e-05	0.202	NA	COG:2721_Altronate_dehydratase
Aerotolerant vs StrictAnaero	514|728	5	129	16	71	0.000610587	0.203	NA	COG:4659_Predicted_NADH:ubiquinone_oxidoreductase__subunit_RnfG
Aerotolerant vs StrictAnaero	514|728	23	1966	13	215	2.74799e-05	0.203	NA	COG:2271_Sugar_phosphate_permease
Aerotolerant vs StrictAnaero	514|728	10	199	13	43	9.95244e-05	0.206	NA	COG:3238_Uncharacterized_protein_conserved_in_bacteria
Aerotolerant vs StrictAnaero	514|728	10	143	17	37	1.48231e-05	0.208	NA	COG:1553_Uncharacterized_conserved_protein_involved_in_intracellular_sulfur_reduction
Aerotolerant vs StrictAnaero	514|728	9	176	25	82	5.02857e-06	0.208	NA	COG:1740_Ni_Fe-hydrogenase_I_small_subunit
Aerotolerant vs StrictAnaero	514|728	2	25	24	44	0.00521487	0.21	NA	COG:2218_Formylmethanofuran_dehydrogenase_subunit_C
Aerotolerant vs StrictAnaero	514|728	5	111	10	39	0.00213767	0.211	NA	COG:5266_ABC-type_Co2+_transport_system__periplasmic_component
Aerotolerant vs StrictAnaero	514|728	13	166	10	19	0.000202714	0.211	NA	COG:4675_Microcystin-dependent_protein
Aerotolerant vs StrictAnaero	514|728	6	369	13	159	0.00149309	0.212	NA	COG:1086_Predicted_nucleoside-diphosphate_sugar_epimerases
Aerotolerant vs StrictAnaero	514|728	12	1089	10	192	0.000756678	0.22	NA	COG:1349_Transcriptional_regulators_of_sugar_metabolism
Aerotolerant vs StrictAnaero	514|728	17	1972	7	175	0.0026229	0.222	NA	COG:1414_Transcriptional_regulator
Aerotolerant vs StrictAnaero	514|728	11	292	18	92	3.31202e-05	0.222	NA	COG:3_Oxyanion-translocating_ATPase
Aerotolerant vs StrictAnaero	514|728	10	377	16	123	0.000116388	0.224	NA	COG:416_Fatty_acid/phospholipid_biosynthesis_enzyme
Aerotolerant vs StrictAnaero	514|728	10	452	19	179	8.08867e-05	0.226	NA	COG:284_Orotidine-5'-phosphate_decarboxylase
Aerotolerant vs StrictAnaero	514|728	18	679	11	86	0.000274327	0.228	NA	COG:404_Glycine_cleavage_system_T_protein_(aminomethyltransferase)
Aerotolerant vs StrictAnaero	514|728	16	591	35	268	1.31703e-07	0.228	NA	COG:4753_Response_regulator_containing_CheY-like_receiver_domain_and_AraC-type_DNA-binding_domain
Aerotolerant vs StrictAnaero	514|728	23	471	13	51	5.14207e-05	0.229	NA	COG:2153_Predicted_acyltransferase
Aerotolerant vs StrictAnaero	514|728	11	158	7	18	0.00310924	0.232	NA	COG:2862_Predicted_membrane_protein
Aerotolerant vs StrictAnaero	514|728	9	197	6	26	0.00767531	0.233	NA	COG:3030_Protein_affecting_phage_T7_exclusion_by_the_F_plasmid
Aerotolerant vs StrictAnaero	514|728	5	649	10	296	0.0086124	0.234	NA	COG:358_DNA_primase_(bacterial_type)
Aerotolerant vs StrictAnaero	514|728	10	841	7	133	0.00548715	0.235	NA	COG:1529_Aerobic-type_carbon_monoxide_dehydrogenase__large_subunit_CoxL/CutL_homologs
Aerotolerant vs StrictAnaero	514|728	7	167	14	68	0.000920818	0.236	NA	COG:2005_N-terminal_domain_of_molybdenum-binding_protein
Aerotolerant vs StrictAnaero	514|728	19	708	19	153	1.09591e-05	0.237	NA	COG:1246_N-acetylglutamate_synthase_and_related_acetyltransferases
Aerotolerant vs StrictAnaero	514|728	4	55	33	83	0.000727638	0.238	NA	COG:1941_Coenzyme_F420-reducing_hydrogenase__gamma_subunit
Aerotolerant vs StrictAnaero	514|728	6	490	21	392	0.000664821	0.238	NA	COG:543_2-polyprenylphenol_hydroxylase_and_related_flavodoxin_oxidoreductases
Aerotolerant vs StrictAnaero	514|728	38	300	35	39	2.58189e-11	0.238	NA	COG:1188_Ribosome-associated_heat_shock_protein_implicated_in_the_recycling_of_the_50S_subunit_(S4_paralog)
Aerotolerant vs StrictAnaero	514|728	21	1134	20	244	7.95506e-06	0.24	NA	COG:741_Soluble_lytic_murein_transglycosylase_and_related_regulatory_proteins_(some_contain_LysM/invasin_domains)
Aerotolerant vs StrictAnaero	514|728	9	47	6	3	0.00332557	0.241	NA	COG:4633_Uncharacterized_protein_conserved_in_bacteria
Aerotolerant vs StrictAnaero	514|728	7	333	8	86	0.00615733	0.242	NA	COG:1285_Uncharacterized_membrane_protein
Aerotolerant vs StrictAnaero	514|728	11	439	18	162	0.000166562	0.244	NA	COG:289_Dihydrodipicolinate_reductase
Aerotolerant vs StrictAnaero	514|728	6	301	17	201	0.00186278	0.251	NA	COG:1363_Cellulase_M_and_related_proteins
Aerotolerant vs StrictAnaero	514|728	44	166	10	2	1.59295e-05	0.251	NA	COG:3450_Predicted_enzyme_of_the_cupin_superfamily
Aerotolerant vs StrictAnaero	514|728	16	154	29	49	5.63016e-07	0.253	NA	COG:1803_Methylglyoxal_synthase
Aerotolerant vs StrictAnaero	514|728	8	349	9	94	0.00494761	0.256	NA	COG:2020_Putative_protein-S-isoprenylcysteine_methyltransferase
Aerotolerant vs StrictAnaero	514|728	24	104	37	14	2.25653e-11	0.258	NA	COG:2920_Dissimilatory_sulfite_reductase_(desulfoviridin)__gamma_subunit
Aerotolerant vs StrictAnaero	514|728	20	935	24	273	1.21714e-05	0.259	NA	COG:730_Predicted_permeases
Aerotolerant vs StrictAnaero	514|728	8	145	11	44	0.00235199	0.261	NA	COG:3546_Mn-containing_catalase
Aerotolerant vs StrictAnaero	514|728	58	1629	32	213	8.7482e-09	0.263	NA	COG:2963_Transposase_and_inactivated_derivatives
Aerotolerant vs StrictAnaero	514|728	18	405	7	37	0.00535394	0.267	NA	COG:3104_Dipeptide/tripeptide_permease
Aerotolerant vs StrictAnaero	514|728	24	2070	15	338	0.000167991	0.27	NA	COG:531_Amino_acid_transporters
Aerotolerant vs StrictAnaero	514|728	12	1333	7	206	0.00951056	0.271	NA	COG:2188_Transcriptional_regulators
Aerotolerant vs StrictAnaero	514|728	19	407	30	153	2.56355e-06	0.272	NA	COG:75_Serine-pyruvate_aminotransferase/archaeal_aspartate_aminotransferase
Aerotolerant vs StrictAnaero	514|728	5	191	19	186	0.00542339	0.275	NA	COG:1328_Oxygen-sensitive_ribonucleoside-triphosphate_reductase
Aerotolerant vs StrictAnaero	514|728	17	328	39	180	1.03649e-06	0.277	NA	COG:3448_CBS-domain-containing_membrane_protein
Aerotolerant vs StrictAnaero	514|728	48	806	50	197	6.60845e-11	0.278	NA	COG:4770_Acetyl/propionyl-CoA_carboxylase__alpha_subunit
Aerotolerant vs StrictAnaero	514|728	7	156	22	121	0.00137788	0.279	NA	COG:2131_Deoxycytidylate_deaminase
Aerotolerant vs StrictAnaero	514|728	43	364	23	38	4.83961e-07	0.28	NA	COG:3185_4-hydroxyphenylpyruvate_dioxygenase_and_related_hemolysins
Aerotolerant vs StrictAnaero	514|728	21	662	29	236	5.46585e-06	0.281	NA	COG:464_ATPases_of_the_AAA+_class
Aerotolerant vs StrictAnaero	514|728	15	782	7	98	0.00918919	0.282	NA	COG:2223_Nitrate/nitrite_transporter
Aerotolerant vs StrictAnaero	514|728	20	110	13	11	0.000110151	0.284	NA	COG:3636_Predicted_transcriptional_regulator
Aerotolerant vs StrictAnaero	514|728	5	28	11	10	0.00568195	0.289	NA	COG:3350_Uncharacterized_conserved_protein
Aerotolerant vs StrictAnaero	514|728	6	42	28	37	0.0004259	0.29	NA	COG:3874_Uncharacterized_conserved_protein
Aerotolerant vs StrictAnaero	514|728	11	31	9	1	0.00035142	0.291	NA	COG:3470_Uncharacterized_protein_probably_involved_in_high-affinity_Fe2+_transport
Aerotolerant vs StrictAnaero	514|728	10	109	46	114	1.85601e-05	0.292	NA	COG:1142_Fe-S-cluster-containing_hydrogenase_components_2
Aerotolerant vs StrictAnaero	514|728	8	212	20	141	0.00227916	0.293	NA	COG:427_Acetyl-CoA_hydrolase
Aerotolerant vs StrictAnaero	514|728	4	91	37	225	0.00811883	0.298	NA	COG:1151_6Fe-6S_prismane_cluster-containing_protein
Aerotolerant vs StrictAnaero	514|728	14	264	15	74	0.00100142	0.299	NA	COG:1438_Arginine_repressor
Aerotolerant vs StrictAnaero	514|728	16	116	20	30	9.96288e-05	0.303	NA	COG:3326_Predicted_membrane_protein
Aerotolerant vs StrictAnaero	514|728	12	346	13	108	0.00345984	0.312	NA	COG:518_GMP_synthase_-_Glutamine_amidotransferase_domain
Aerotolerant vs StrictAnaero	514|728	9	46	21	19	0.000287831	0.312	NA	COG:5577_Spore_coat_protein
Aerotolerant vs StrictAnaero	514|728	56	347	45	56	1.47337e-10	0.312	NA	COG:1545_Predicted_nucleic-acid-binding_protein_containing_a_Zn-ribbon
Aerotolerant vs StrictAnaero	514|728	20	55	5	1	0.00971337	0.32	NA	COG:5507_Uncharacterized_conserved_protein
Aerotolerant vs StrictAnaero	514|728	12	138	11	33	0.00589305	0.32	NA	COG:2235_Arginine_deiminase
Aerotolerant vs StrictAnaero	514|728	14	161	13	39	0.0023999	0.32	NA	COG:4968_Tfp_pilus_assembly_protein_PilE
Aerotolerant vs StrictAnaero	514|728	73	551	66	115	5.29829e-13	0.321	NA	COG:334_Glutamate_dehydrogenase/leucine_dehydrogenase
Aerotolerant vs StrictAnaero	514|728	14	1122	10	251	0.00727356	0.322	NA	COG:3328_Transposase_and_inactivated_derivatives
Aerotolerant vs StrictAnaero	514|728	9	176	17	96	0.00495809	0.323	NA	COG:2759_Formyltetrahydrofolate_synthetase
Aerotolerant vs StrictAnaero	514|728	9	136	16	68	0.00389864	0.326	NA	COG:549_Carbamate_kinase
Aerotolerant vs StrictAnaero	514|728	8	80	15	39	0.0047035	0.327	NA	COG:2739_Uncharacterized_protein_conserved_in_bacteria
Aerotolerant vs StrictAnaero	514|728	29	438	18	77	0.000303908	0.328	NA	COG:1008_NADH:ubiquinone_oxidoreductase_subunit_4_(chain_M)
Aerotolerant vs StrictAnaero	514|728	10	61	12	16	0.0032454	0.329	NA	COG:5336_Uncharacterized_protein_conserved_in_bacteria
Aerotolerant vs StrictAnaero	514|728	36	200	37	43	6.91334e-08	0.33	NA	COG:2740_Predicted_nucleic-acid-binding_protein_implicated_in_transcription_termination
Aerotolerant vs StrictAnaero	514|728	36	519	10	41	0.00287168	0.331	NA	COG:2301_Citrate_lyase_beta_subunit
Aerotolerant vs StrictAnaero	514|728	20	135	16	25	0.000408711	0.331	NA	COG:4392_Predicted_membrane_protein
Aerotolerant vs StrictAnaero	514|728	18	510	24	209	0.000246456	0.331	NA	COG:725_ABC-type_molybdate_transport_system__periplasmic_component
Aerotolerant vs StrictAnaero	514|728	19	1095	15	277	0.00193076	0.332	NA	COG:411_ABC-type_branched-chain_amino_acid_transport_systems__ATPase_component
Aerotolerant vs StrictAnaero	514|728	14	123	11	25	0.00569247	0.334	NA	COG:1416_Uncharacterized_conserved_protein
Aerotolerant vs StrictAnaero	514|728	19	68	17	9	6.98162e-05	0.334	NA	COG:2168_Uncharacterized_conserved_protein_involved_in_oxidation_of_intracellular_sulfur
Aerotolerant vs StrictAnaero	514|728	25	372	18	78	0.000389044	0.336	NA	COG:1007_NADH:ubiquinone_oxidoreductase_subunit_2_(chain_N)
Aerotolerant vs StrictAnaero	514|728	100	3189	28	282	2.21775e-06	0.337	NA	COG:1024_Enoyl-CoA_hydratase/carnithine_racemase
Aerotolerant vs StrictAnaero	514|728	15	428	22	198	0.000941283	0.339	NA	COG:407_Uroporphyrinogen-III_decarboxylase
Aerotolerant vs StrictAnaero	514|728	9	328	15	177	0.00859118	0.342	NA	COG:1410_Methionine_synthase_I__cobalamin-binding_domain
Aerotolerant vs StrictAnaero	514|728	12	402	15	162	0.00470395	0.342	NA	COG:40_ATP_phosphoribosyltransferase
Aerotolerant vs StrictAnaero	514|728	15	475	18	184	0.00252433	0.344	NA	COG:237_Dephospho-CoA_kinase
Aerotolerant vs StrictAnaero	514|728	24	457	29	173	6.87479e-05	0.348	NA	COG:3383_Uncharacterized_anaerobic_dehydrogenase
Aerotolerant vs StrictAnaero	514|728	26	741	14	131	0.00278076	0.351	NA	COG:156_7-keto-8-aminopelargonate_synthetase_and_related_enzymes
Aerotolerant vs StrictAnaero	514|728	26	289	131	427	4.96043e-09	0.352	NA	COG:674_Pyruvate:ferredoxin_oxidoreductase_and_related_2-oxoacid:ferredoxin_oxidoreductases__alpha_subunit
Aerotolerant vs StrictAnaero	514|728	8	32	37	30	0.000502037	0.362	NA	COG:1930_ABC-type_cobalt_transport_system__periplasmic_component
Aerotolerant vs StrictAnaero	514|728	43	185	25	23	5.1752e-06	0.362	NA	COG:4957_Predicted_transcriptional_regulator
Aerotolerant vs StrictAnaero	514|728	19	495	16	143	0.00341085	0.367	NA	COG:2252_Permeases
Aerotolerant vs StrictAnaero	514|728	15	100	28	51	0.000361671	0.368	NA	COG:2361_Uncharacterized_conserved_protein
Aerotolerant vs StrictAnaero	514|728	27	955	29	359	0.000198844	0.368	NA	COG:1196_Chromosome_segregation_ATPases
Aerotolerant vs StrictAnaero	514|728	66	1209	33	203	4.99566e-06	0.37	NA	COG:3839_ABC-type_sugar_transport_systems__ATPase_components
Aerotolerant vs StrictAnaero	514|728	18	364	22	152	0.00129458	0.373	NA	COG:1725_Predicted_transcriptional_regulators
Aerotolerant vs StrictAnaero	514|728	30	775	44	396	1.46981e-05	0.373	NA	COG:247_Fe-S_oxidoreductase
Aerotolerant vs StrictAnaero	514|728	34	309	18	50	0.000533232	0.374	NA	COG:2358_TRAP-type_uncharacterized_transport_system__periplasmic_component
Aerotolerant vs StrictAnaero	514|728	42	423	20	63	0.00025256	0.375	NA	COG:800_2-keto-3-deoxy-6-phosphogluconate_aldolase
Aerotolerant vs StrictAnaero	514|728	74	728	10	31	0.00476032	0.378	NA	COG:3832_Uncharacterized_conserved_protein
Aerotolerant vs StrictAnaero	514|728	18	411	18	144	0.00323801	0.378	NA	COG:1514_2'-5'_RNA_ligase
Aerotolerant vs StrictAnaero	514|728	6	20	33	21	0.00184366	0.378	NA	COG:1601_Translation_initiation_factor_2__beta_subunit_(eIF-2beta)/eIF-5_N-terminal_domain
Aerotolerant vs StrictAnaero	514|728	166	2221	87	388	3.30537e-13	0.38	NA	COG:1522_Transcriptional_regulators
Aerotolerant vs StrictAnaero	514|728	20	1384	21	542	0.00245889	0.382	NA	COG:444_ABC-type_dipeptide/oligopeptide/nickel_transport_system__ATPase_component
Aerotolerant vs StrictAnaero	514|728	245	5062	55	400	1.56316e-09	0.382	NA	COG:1960_Acyl-CoA_dehydrogenases
Aerotolerant vs StrictAnaero	514|728	83	1134	32	149	7.38369e-06	0.386	NA	COG:1250_3-hydroxyacyl-CoA_dehydrogenase
Aerotolerant vs StrictAnaero	514|728	82	638	17	41	0.000643837	0.389	NA	COG:3324_Predicted_enzyme_related_to_lactoylglutathione_lyase
Aerotolerant vs StrictAnaero	514|728	39	231	39	66	3.69114e-06	0.389	NA	COG:1006_Multisubunit_Na+/H+_antiporter__MnhC_subunit
Aerotolerant vs StrictAnaero	514|728	20	178	23	67	0.00114405	0.395	NA	COG:2878_Predicted_NADH:ubiquinone_oxidoreductase__subunit_RnfB
Aerotolerant vs StrictAnaero	514|728	63	994	39	221	6.53223e-06	0.397	NA	COG:115_Branched-chain_amino_acid_aminotransferase/4-amino-4-deoxychorismate_lyase
Aerotolerant vs StrictAnaero	514|728	42	559	59	276	9.83112e-07	0.397	NA	COG:574_Phosphoenolpyruvate_synthase/pyruvate_phosphate_dikinase
Aerotolerant vs StrictAnaero	514|728	27	1554	17	379	0.00368988	0.398	NA	COG:1940_Transcriptional_regulator/sugar_kinase
Aerotolerant vs StrictAnaero	514|728	38	611	34	200	7.79026e-05	0.403	NA	COG:69_Glutamate_synthase_domain_2
Aerotolerant vs StrictAnaero	514|728	13	85	19	39	0.00691614	0.405	NA	COG:2046_ATP_sulfurylase_(sulfate_adenylyltransferase)
Aerotolerant vs StrictAnaero	514|728	35	181	16	24	0.00189215	0.405	NA	COG:73_EMAP_domain
Aerotolerant vs StrictAnaero	514|728	39	173	22	27	0.000256771	0.41	NA	COG:1447_Phosphotransferase_system_cellobiose-specific_component_IIA
Aerotolerant vs StrictAnaero	514|728	41	358	15	45	0.00266123	0.411	NA	COG:4147_Predicted_symporter
Aerotolerant vs StrictAnaero	514|728	30	173	24	43	0.000374896	0.413	NA	COG:1694_Predicted_pyrophosphatase
Aerotolerant vs StrictAnaero	514|728	44	125	51	30	3.29215e-08	0.414	NA	COG:3411_Ferredoxin
Aerotolerant vs StrictAnaero	514|728	25	46	39	7	1.43108e-07	0.415	NA	COG:3462_Predicted_membrane_protein
Aerotolerant vs StrictAnaero	514|728	25	370	14	78	0.00904622	0.416	NA	COG:314_Molybdopterin_converting_factor__large_subunit
Aerotolerant vs StrictAnaero	514|728	49	376	36	94	2.25139e-05	0.416	NA	COG:594_RNase_P_protein_component
Aerotolerant vs StrictAnaero	514|728	79	1888	15	141	0.00345691	0.418	NA	COG:3181_Uncharacterized_protein_conserved_in_bacteria
Aerotolerant vs StrictAnaero	514|728	30	266	22	69	0.00129563	0.419	NA	COG:1815_Flagellar_basal_body_protein
Aerotolerant vs StrictAnaero	514|728	11	78	72	173	0.00148194	0.421	NA	COG:5012_Predicted_cobalamin_binding_protein
Aerotolerant vs StrictAnaero	514|728	127	4175	55	733	3.16657e-07	0.423	NA	COG:1595_DNA-directed_RNA_polymerase_specialized_sigma_subunit__sigma24_homolog
Aerotolerant vs StrictAnaero	514|728	16	31	74	18	1.60898e-07	0.423	NA	COG:2359_Uncharacterized_protein_conserved_in_bacteria
Aerotolerant vs StrictAnaero	514|728	89	535	77	152	1.38884e-09	0.424	NA	COG:599_Uncharacterized_homolog_of_gamma-carboxymuconolactone_decarboxylase_subunit
Aerotolerant vs StrictAnaero	514|728	27	258	51	179	7.08665e-05	0.427	NA	COG:432_Uncharacterized_conserved_protein
Aerotolerant vs StrictAnaero	514|728	313	1903	168	341	4.12111e-21	0.428	NA	COG:640_Predicted_transcriptional_regulators
Aerotolerant vs StrictAnaero	514|728	44	487	45	188	2.55268e-05	0.429	NA	COG:78_Ornithine_carbamoyltransferase
Aerotolerant vs StrictAnaero	514|728	35	308	16	52	0.00438823	0.434	NA	COG:2113_ABC-type_proline/glycine_betaine_transport_systems__periplasmic_components
Aerotolerant vs StrictAnaero	514|728	3	5	31	5	0.0091964	0.435	NA	COG:2174_Ribosomal_protein_L34E
Aerotolerant vs StrictAnaero	514|728	25	125	65	105	1.98674e-05	0.436	NA	COG:864_Predicted_transcriptional_regulators_containing_the_CopG/Arc/MetJ_DNA-binding_domain_and_a_metal-binding_domain
Aerotolerant vs StrictAnaero	514|728	46	435	43	154	4.72726e-05	0.438	NA	COG:152_Phosphoribosylaminoimidazolesuccinocarboxamide_(SAICAR)_synthase
Aerotolerant vs StrictAnaero	514|728	80	413	54	92	2.40177e-07	0.439	NA	COG:282_Acetate_kinase
Aerotolerant vs StrictAnaero	514|728	35	506	23	135	0.00269791	0.444	NA	COG:597_Lipoprotein_signal_peptidase
Aerotolerant vs StrictAnaero	514|728	36	1238	17	251	0.00847472	0.445	NA	COG:410_ABC-type_branched-chain_amino_acid_transport_systems__ATPase_component
Aerotolerant vs StrictAnaero	514|728	29	495	26	183	0.00276386	0.445	NA	COG:162_Tyrosyl-tRNA_synthetase
Aerotolerant vs StrictAnaero	514|728	63	2703	20	375	0.00347808	0.45	NA	COG:1670_Acetyltransferases__including_N-acetylases_of_ribosomal_proteins
Aerotolerant vs StrictAnaero	514|728	32	93	37	28	3.08746e-05	0.45	NA	COG:2257_Uncharacterized_homolog_of_the_cytoplasmic_domain_of_flagellar_protein_FhlB
Aerotolerant vs StrictAnaero	514|728	46	505	16	71	0.00596872	0.454	NA	COG:1607_Acyl-CoA_hydrolase
Aerotolerant vs StrictAnaero	514|728	44	660	22	139	0.00272716	0.457	NA	COG:4799_Acetyl-CoA_carboxylase__carboxyltransferase_component_(subunits_alpha_and_beta)
Aerotolerant vs StrictAnaero	514|728	28	565	23	202	0.00554499	0.462	NA	COG:446_Uncharacterized_NAD(FAD)-dependent_dehydrogenases
Aerotolerant vs StrictAnaero	514|728	29	366	24	127	0.00360327	0.462	NA	COG:315_Molybdenum_cofactor_biosynthesis_enzyme
Aerotolerant vs StrictAnaero	514|728	56	1173	30	275	0.000741072	0.463	NA	COG:111_Phosphoglycerate_dehydrogenase_and_related_dehydrogenases
Aerotolerant vs StrictAnaero	514|728	26	841	25	363	0.00778743	0.465	NA	COG:489_ATPases_involved_in_chromosome_partitioning
Aerotolerant vs StrictAnaero	514|728	78	1250	32	222	0.000371867	0.466	NA	COG:2050_Uncharacterized_protein__possibly_involved_in_aromatic_compounds_catabolism
Aerotolerant vs StrictAnaero	514|728	42	393	27	104	0.00132227	0.468	NA	COG:779_Uncharacterized_protein_conserved_in_bacteria
Aerotolerant vs StrictAnaero	514|728	42	1153	34	422	0.00141126	0.471	NA	COG:243_Anaerobic_dehydrogenases__typically_selenocysteine-containing
Aerotolerant vs StrictAnaero	514|728	98	548	60	127	7.79738e-07	0.473	NA	COG:662_Mannose-6-phosphate_isomerase
Aerotolerant vs StrictAnaero	514|728	118	992	66	231	5.90148e-07	0.478	NA	COG:1695_Predicted_transcriptional_regulators
Aerotolerant vs StrictAnaero	514|728	66	479	35	105	0.000270964	0.484	NA	COG:1765_Predicted_redox_protein__regulator_of_disulfide_bond_formation
Aerotolerant vs StrictAnaero	514|728	29	68	45	28	4.52657e-05	0.485	NA	COG:1550_Uncharacterized_protein_conserved_in_bacteria
Aerotolerant vs StrictAnaero	514|728	334	783	21	14	0.000307095	0.498	NA	COG:3203_Outer_membrane_protein_(porin)
Aerotolerant vs StrictAnaero	514|728	78	88	15	1	0.000314793	0.501	NA	COG:3245_Cytochrome_c5
Aerotolerant vs StrictAnaero	514|728	31	78	84	64	7.84549e-06	0.501	NA	COG:1873_Uncharacterized_conserved_protein
Aerotolerant vs StrictAnaero	514|728	40	144	51	67	0.000104958	0.503	NA	COG:1586_S-adenosylmethionine_decarboxylase
Aerotolerant vs StrictAnaero	514|728	65	558	55	210	6.59829e-05	0.503	NA	COG:2905_Predicted_signal-transduction_protein_containing_cAMP-binding_and_CBS_domains
Aerotolerant vs StrictAnaero	514|728	49	386	41	143	0.000678435	0.506	NA	COG:720_6-pyruvoyl-tetrahydropterin_synthase
Aerotolerant vs StrictAnaero	514|728	264	2579	91	405	1.48566e-08	0.506	NA	COG:834_ABC-type_amino_acid_transport/signal_transduction_systems__periplasmic_component/domain
Aerotolerant vs StrictAnaero	514|728	43	90	83	48	6.81315e-07	0.51	NA	COG:1358_Ribosomal_protein_HS6-type_(S12/L30/L7a)
Aerotolerant vs StrictAnaero	514|728	70	214	76	89	4.00894e-06	0.535	NA	COG:1302_Uncharacterized_protein_conserved_in_bacteria
Aerotolerant vs StrictAnaero	514|728	62	274	21	40	0.00937379	0.536	NA	COG:2919_Septum_formation_initiator
Aerotolerant vs StrictAnaero	514|728	37	93	26	23	0.002835	0.536	NA	COG:1098_Predicted_RNA_binding_protein_(contains_ribosomal_protein_S1_domain)
Aerotolerant vs StrictAnaero	514|728	116	1136	39	187	0.000841425	0.537	NA	COG:1733_Predicted_transcriptional_regulators
Aerotolerant vs StrictAnaero	514|728	214	2273	53	278	5.41247e-05	0.537	NA	COG:183_Acetyl-CoA_acetyltransferase
Aerotolerant vs StrictAnaero	514|728	16	31	55	32	0.00190979	0.538	NA	COG:3830_ACT_domain-containing_protein
Aerotolerant vs StrictAnaero	514|728	79	135	35	16	6.3182e-05	0.538	NA	COG:1440_Phosphotransferase_system_cellobiose-specific_component_IIB
Aerotolerant vs StrictAnaero	514|728	163	2524	47	375	0.000338093	0.545	NA	COG:789_Predicted_transcriptional_regulators
Aerotolerant vs StrictAnaero	514|728	73	326	83	166	1.93791e-05	0.549	NA	COG:1905_NADH:ubiquinone_oxidoreductase_24_kD_subunit
Aerotolerant vs StrictAnaero	514|728	176	4499	26	354	0.00596506	0.55	NA	COG:1012_NAD-dependent_aldehyde_dehydrogenases
Aerotolerant vs StrictAnaero	514|728	90	231	28	27	0.00143836	0.551	NA	COG:759_Uncharacterized_conserved_protein
Aerotolerant vs StrictAnaero	514|728	95	1126	29	177	0.00477647	0.553	NA	COG:304_3-oxoacyl-(acyl-carrier-protein)_synthase
Aerotolerant vs StrictAnaero	514|728	72	877	30	189	0.00736883	0.554	NA	COG:394_Protein-tyrosine-phosphatase
Aerotolerant vs StrictAnaero	514|728	64	612	41	199	0.00209868	0.554	NA	COG:1476_Predicted_transcriptional_regulators
Aerotolerant vs StrictAnaero	514|728	176	1962	74	427	1.94951e-05	0.557	NA	COG:747_ABC-type_dipeptide_transport_system__periplasmic_component
Aerotolerant vs StrictAnaero	514|728	142	821	90	250	3.26271e-06	0.557	NA	COG:1917_Uncharacterized_conserved_protein__contains_double-stranded_beta-helix_domain
Aerotolerant vs StrictAnaero	514|728	225	3041	183	1301	1.75442e-09	0.559	NA	COG:2204_Response_regulator_containing_CheY-like_receiver__AAA-type_ATPase__and_DNA-binding_domains
Aerotolerant vs StrictAnaero	514|728	53	73	15	5	0.00762315	0.561	NA	COG:4327_Predicted_membrane_protein
Aerotolerant vs StrictAnaero	514|728	77	574	42	158	0.00159442	0.563	NA	COG:1638_TRAP-type_C4-dicarboxylate_transport_system__periplasmic_component
Aerotolerant vs StrictAnaero	514|728	52	1768	37	695	0.00837874	0.565	NA	COG:436_Aspartate/tyrosine/aromatic_aminotransferase
Aerotolerant vs StrictAnaero	514|728	46	416	40	190	0.0069162	0.573	NA	COG:1894_NADH:ubiquinone_oxidoreductase__NADH-binding_(51_kD)_subunit
Aerotolerant vs StrictAnaero	514|728	16	27	52	29	0.00475103	0.58	NA	COG:2052_Uncharacterized_protein_conserved_in_bacteria
Aerotolerant vs StrictAnaero	514|728	60	400	43	151	0.00465987	0.588	NA	COG:41_Phosphoribosylcarboxyaminoimidazole_(NCAIR)_mutase
Aerotolerant vs StrictAnaero	514|728	85	4293	42	1232	0.00687805	0.589	NA	COG:2226_Methylase_involved_in_ubiquinone/menaquinone_biosynthesis
Aerotolerant vs StrictAnaero	514|728	42	106	70	77	0.000773522	0.596	NA	COG:1918_Fe2+_transport_system_protein_A
Aerotolerant vs StrictAnaero	514|728	243	736	153	215	4.25719e-09	0.597	NA	COG:71_Molecular_chaperone_(small_heat_shock_protein)
Aerotolerant vs StrictAnaero	514|728	50	74	29	14	0.00256897	0.598	NA	COG:3679_Uncharacterized_conserved_protein
Aerotolerant vs StrictAnaero	514|728	72	214	37	51	0.00311116	0.599	NA	COG:1664_Integral_membrane_protein_CcmA_involved_in_cell_shape_determination
Aerotolerant vs StrictAnaero	514|728	83	950	40	261	0.0088239	0.605	NA	COG:1959_Predicted_transcriptional_regulator
Aerotolerant vs StrictAnaero	514|728	82	239	57	78	0.000541315	0.605	NA	COG:1254_Acylphosphatases
Aerotolerant vs StrictAnaero	514|728	121	3398	44	735	0.00524655	0.609	NA	COG:456_Acetyltransferases
Aerotolerant vs StrictAnaero	514|728	65	139	35	32	0.00347546	0.61	NA	COG:2212_Multisubunit_Na+/H+_antiporter__MnhF_subunit
Aerotolerant vs StrictAnaero	514|728	65	662	59	347	0.00528073	0.615	NA	COG:1454_Alcohol_dehydrogenase__class_IV
Aerotolerant vs StrictAnaero	514|728	238	3964	71	701	0.000342421	0.616	NA	COG:1846_Transcriptional_regulators
Aerotolerant vs StrictAnaero	514|728	201	1968	77	436	0.000267698	0.617	NA	COG:589_Universal_stress_protein_UspA_and_related_nucleotide-binding_proteins
Aerotolerant vs StrictAnaero	514|728	89	889	67	392	0.00258456	0.623	NA	COG:835_Chemotaxis_signal_transduction_protein
Aerotolerant vs StrictAnaero	514|728	82	591	107	443	0.000602275	0.626	NA	COG:437_Fe-S-cluster-containing_hydrogenase_components_1
Aerotolerant vs StrictAnaero	514|728	11	10	45	9	0.0086599	0.629	NA	COG:1890_Ribosomal_protein_S3AE
Aerotolerant vs StrictAnaero	514|728	142	393	63	88	0.00042196	0.636	NA	COG:1544_Ribosome-associated_protein_Y_(PSrp-1)
Aerotolerant vs StrictAnaero	514|728	72	99	44	23	0.0014313	0.641	NA	COG:3414_Phosphotransferase_system__galactitol-specific_IIB_component
Aerotolerant vs StrictAnaero	514|728	75	209	39	56	0.00953274	0.643	NA	COG:853_Aspartate_1-decarboxylase
Aerotolerant vs StrictAnaero	514|728	161	784	82	228	0.000476755	0.644	NA	COG:537_Diadenosine_tetraphosphate_(Ap4A)_hydrolase_and_other_HIT_family_hydrolases
Aerotolerant vs StrictAnaero	514|728	147	313	59	60	0.000546457	0.645	NA	COG:1937_Uncharacterized_protein_conserved_in_bacteria
Aerotolerant vs StrictAnaero	514|728	174	359	73	74	0.000217297	0.657	NA	COG:217_Uncharacterized_conserved_protein
Aerotolerant vs StrictAnaero	514|728	332	187	66	90	1.93502e-06	1.512	NA	COG:711_F0F1-type_ATP_synthase__subunit_b
Aerotolerant vs StrictAnaero	514|728	375	125	98	101	1.27368e-10	1.523	NA	COG:94_Ribosomal_protein_L5
Aerotolerant vs StrictAnaero	514|728	361	135	94	104	6.74516e-10	1.533	NA	COG:96_Ribosomal_protein_S8
Aerotolerant vs StrictAnaero	514|728	379	117	96	102	3.04199e-12	1.576	NA	COG:93_Ribosomal_protein_L14
Aerotolerant vs StrictAnaero	514|728	370	143	66	81	1.97343e-09	1.606	NA	COG:56_F0F1-type_ATP_synthase__alpha_subunit
Aerotolerant vs StrictAnaero	514|728	330	150	69	94	4.64972e-09	1.624	NA	COG:544_FKBP-type_peptidyl-prolyl_cis-trans_isomerase_(trigger_factor)
Aerotolerant vs StrictAnaero	514|728	174	70	10	13	0.00889087	1.64	NA	COG:1952_Preprotein_translocase_subunit_SecB
Aerotolerant vs StrictAnaero	514|728	63	87	35	103	0.00408254	1.656	NA	COG:1348_Nitrogenase_subunit_NifH_(ATPase)
Aerotolerant vs StrictAnaero	514|728	199	345	65	240	3.31955e-06	1.716	NA	COG:206_Cell_division_GTPase
Aerotolerant vs StrictAnaero	514|728	83	105	18	52	0.00951313	1.717	NA	COG:1329_Transcriptional_regulators__similar_to_M._xanthus_CarD
Aerotolerant vs StrictAnaero	514|728	260	364	45	142	1.04236e-05	1.731	NA	COG:39_Malate/lactate_dehydrogenases
Aerotolerant vs StrictAnaero	514|728	26	35	56	173	0.00660114	1.743	NA	COG:2221_Dissimilatory_sulfite_reductase_(desulfoviridin)__alpha_and_beta_subunits
Aerotolerant vs StrictAnaero	514|728	270	173	50	94	5.18569e-08	1.755	NA	COG:1185_Polyribonucleotide_nucleotidyltransferase_(polynucleotide_phosphorylase)
Aerotolerant vs StrictAnaero	514|728	121	192	16	61	0.00325439	1.86	NA	COG:588_Phosphoglycerate_mutase_1
Aerotolerant vs StrictAnaero	514|728	383	133	59	89	3.04417e-14	1.862	NA	COG:55_F0F1-type_ATP_synthase__beta_subunit
Aerotolerant vs StrictAnaero	514|728	296	229	68	157	4.43501e-11	1.866	NA	COG:148_Enolase
Aerotolerant vs StrictAnaero	514|728	185	1182	20	258	0.00271606	1.881	NA	COG:1225_Peroxiredoxin
Aerotolerant vs StrictAnaero	514|728	346	254	33	78	8.11607e-08	1.94	NA	COG:605_Superoxide_dismutase
Aerotolerant vs StrictAnaero	514|728	71	95	11	39	0.00801732	1.944	NA	COG:2608_Copper_chaperone
Aerotolerant vs StrictAnaero	514|728	133	339	19	113	0.000973681	1.958	NA	COG:712_F0F1-type_ATP_synthase__delta_subunit_(mitochondrial_oligomycin_sensitivity_protein)
Aerotolerant vs StrictAnaero	514|728	88	108	34	115	2.37367e-05	1.968	NA	COG:1882_Pyruvate-formate_lyase
Aerotolerant vs StrictAnaero	514|728	381	135	64	110	5.12072e-18	2.007	NA	COG:539_Ribosomal_protein_S1
Aerotolerant vs StrictAnaero	514|728	363	168	87	169	7.63602e-20	2.012	NA	COG:86_DNA-directed_RNA_polymerase__beta'_subunit/160_kD_subunit
Aerotolerant vs StrictAnaero	514|728	135	369	19	127	0.000389538	2.058	NA	COG:224_F0F1-type_ATP_synthase__gamma_subunit
Aerotolerant vs StrictAnaero	514|728	330	178	62	139	1.67652e-16	2.106	NA	COG:202_DNA-directed_RNA_polymerase__alpha_subunit/40_kD_subunit
Aerotolerant vs StrictAnaero	514|728	98	1727	10	409	0.00771776	2.25	NA	COG:488_ATPase_components_of_ABC_transporters_with_duplicated_ATPase_domains
Aerotolerant vs StrictAnaero	514|728	143	480	23	203	2.17433e-05	2.255	NA	COG:462_Phosphoribosylpyrophosphate_synthetase
Aerotolerant vs StrictAnaero	514|728	146	412	30	235	7.11997e-07	2.311	NA	COG:468_RecA/RadA_recombinase
Aerotolerant vs StrictAnaero	514|728	232	209	27	93	2.43574e-09	2.338	NA	COG:1217_Predicted_membrane_GTPase_involved_in_stress_response
Aerotolerant vs StrictAnaero	514|728	196	1006	20	269	1.66051e-05	2.356	NA	COG:568_DNA-directed_RNA_polymerase__sigma_subunit_(sigma70/sigma32)
Aerotolerant vs StrictAnaero	514|728	338	165	66	166	7.82172e-23	2.362	NA	COG:85_DNA-directed_RNA_polymerase__beta_subunit/140_kD_subunit
Aerotolerant vs StrictAnaero	514|728	387	821	14	96	1.11976e-05	2.517	NA	COG:508_Pyruvate/2-oxoglutarate_dehydrogenase_complex__dihydrolipoamide_acyltransferase_(E2)_component__and_related_enzymes
Aerotolerant vs StrictAnaero	514|728	220	1538	16	322	8.49481e-06	2.644	NA	COG:513_Superfamily_II_DNA_and_RNA_helicases
Aerotolerant vs StrictAnaero	514|728	249	205	24	95	7.40595e-12	2.719	NA	COG:45_Succinyl-CoA_synthetase__beta_subunit
Aerotolerant vs StrictAnaero	514|728	70	494	7	147	0.00476967	2.73	NA	COG:1530_Ribonucleases_G_and_E
Aerotolerant vs StrictAnaero	514|728	104	332	12	130	3.36482e-05	2.823	NA	COG:1158_Transcription_termination_factor
Aerotolerant vs StrictAnaero	514|728	72	329	24	357	6.20172e-07	2.85	NA	COG:2710_Nitrogenase_molybdenum-iron_protein__alpha_and_beta_chains
Aerotolerant vs StrictAnaero	514|728	97	123	6	33	0.000626796	2.866	NA	COG:2335_Secreted_and_surface_protein_containing_fasciclin-like_repeats
Aerotolerant vs StrictAnaero	514|728	277	205	26	104	1.31389e-14	2.873	NA	COG:74_Succinyl-CoA_synthetase__alpha_subunit
Aerotolerant vs StrictAnaero	514|728	51	80	4	27	0.00580331	3.017	NA	COG:2871_Na+-transporting_NADH:ubiquinone_oxidoreductase__subunit_NqrF
Aerotolerant vs StrictAnaero	514|728	55	64	15	84	1.07483e-06	3.05	NA	COG:1227_Inorganic_pyrophosphatase/exopolyphosphatase
Aerotolerant vs StrictAnaero	514|728	116	210	17	129	3.69236e-08	3.056	NA	COG:499_S-adenosylhomocysteine_hydrolase
Aerotolerant vs StrictAnaero	514|728	218	279	28	173	5.23445e-15	3.149	NA	COG:532_Translation_initiation_factor_2_(IF-2;_GTPase)
Aerotolerant vs StrictAnaero	514|728	14	7	4	16	0.00436819	3.333	NA	COG:3370_Uncharacterized_protein_conserved_in_archaea
Aerotolerant vs StrictAnaero	514|728	50	453	4	133	0.00836217	3.405	NA	COG:1210_UDP-glucose_pyrophosphorylase
Aerotolerant vs StrictAnaero	514|728	143	158	12	74	5.26356e-09	3.405	NA	COG:538_Isocitrate_dehydrogenases
Aerotolerant vs StrictAnaero	514|728	65	442	7	195	8.88727e-05	3.7	NA	COG:12_Predicted_GTPase__probable_translation_factor
Aerotolerant vs StrictAnaero	514|728	59	620	4	171	0.00299976	3.802	NA	COG:209_Ribonucleotide_reductase__alpha_subunit
Aerotolerant vs StrictAnaero	514|728	23	160	3	97	0.0086089	4.189	NA	COG:2820_Uridine_phosphorylase
Aerotolerant vs StrictAnaero	514|728	70	856	3	164	0.00369375	4.208	NA	COG:1376_Uncharacterized_protein_conserved_in_bacteria
Aerotolerant vs StrictAnaero	514|728	24	22	18	133	5.43794e-08	4.377	NA	COG:2768_Uncharacterized_Fe-S_center_protein
Aerotolerant vs StrictAnaero	514|728	96	594	8	244	4.79151e-07	4.383	NA	COG:465_ATP-dependent_Zn_proteases
Aerotolerant vs StrictAnaero	514|728	72	137	3	38	0.000296878	4.708	NA	COG:813_Purine-nucleoside_phosphorylase
Aerotolerant vs StrictAnaero	514|728	18	60	4	81	0.000929853	4.904	NA	COG:1899_Deoxyhypusine_synthase
Aerotolerant vs StrictAnaero	514|728	121	583	8	248	4.22797e-10	5.5	NA	COG:719_ABC-type_transport_system_involved_in_Fe-S_cluster_assembly__permease_component
Aerotolerant vs StrictAnaero	514|728	30	473	2	187	0.0039607	5.636	NA	COG:466_ATP-dependent_Lon_protease__bacterial_type
Aerotolerant vs StrictAnaero	514|728	253	1516	8	328	3.67405e-12	6.007	NA	COG:1249_Pyruvate/2-oxoglutarate_dehydrogenase_complex__dihydrolipoamide_dehydrogenase_(E3)_component__and_related_enzymes
Aerotolerant vs StrictAnaero	514|728	7	61	2	124	0.00969614	6.485	NA	COG:1606_ATP-utilizing_enzymes_of_the_PP-loop_superfamily
Aerotolerant vs StrictAnaero	514|728	117	393	4	110	1.47006e-07	6.538	NA	COG:1048_Aconitase_A
Aerotolerant vs StrictAnaero	514|728	5	26	6	256	0.00282176	7.043	NA	COG:1924_Activator_of_2-hydroxyglutaryl-CoA_dehydratase_(HSP70-class_ATPase_domain)
Aerotolerant vs StrictAnaero	514|728	127	223	9	170	2.6979e-17	7.217	NA	COG:396_ABC-type_transport_system_involved_in_Fe-S_cluster_assembly__ATPase_component
Aerotolerant vs StrictAnaero	514|728	11	8	5	59	1.17869e-05	7.411	NA	COG:1635_Flavoprotein_involved_in_thiazole_biosynthesis
Aerotolerant vs StrictAnaero	514|728	102	1253	3	335	2.08975e-07	8.481	NA	COG:542_ATPases_with_chaperone_activity__ATP-binding_subunit
Aerotolerant vs StrictAnaero	514|728	19	91	1	51	0.00422456	8.982	NA	COG:3584_Uncharacterized_protein_conserved_in_bacteria
Aerotolerant vs StrictAnaero	514|728	6	32	1	72	0.00630527	11.526	NA	COG:1964_Predicted_Fe-S_oxidoreductases
Aerotolerant vs StrictAnaero	514|728	5	21	2	140	0.00104784	13.654	NA	COG:3894_Uncharacterized_metal-binding_protein
Aerotolerant vs StrictAnaero	514|728	34	565	3	865	6.13518e-11	16.423	NA	COG:1032_Fe-S_oxidoreductase
Aerotolerant vs StrictAnaero	514|728	68	307	0	27	0.00761065	Infinity	NA	COG:567_2-oxoglutarate_dehydrogenase_complex__dehydrogenase_(E1)_component__and_related_enzymes
Aerotolerant vs StrictAnaero	514|728	20	459	0	146	0.00631252	Infinity	NA	COG:536_Predicted_GTPase
Aerotolerant vs StrictAnaero	514|728	24	817	0	223	0.00462073	Infinity	NA	COG:1686_D-alanyl-D-alanine_carboxypeptidase
Aerotolerant vs StrictAnaero	514|728	5	23	0	51	0.00436073	Infinity	NA	COG:1107_Archaea-specific_RecJ-like_exonuclease__contains_DnaJ-type_Zn_finger_domain
Aerotolerant vs StrictAnaero	514|728	21	527	0	172	0.00386885	Infinity	NA	COG:351_Hydroxymethylpyrimidine/phosphomethylpyrimidine_kinase
Aerotolerant vs StrictAnaero	514|728	4	11	0	46	0.00261567	Infinity	NA	COG:1369_RNase_P/RNase_MRP_subunit_POP5
FacultativeAero vs StrictAero	217|513	0	123	8	133	0.00797895	0	NA	COG:1261_Flagellar_basal_body_P-ring_biosynthesis_protein
FacultativeAero vs StrictAero	217|513	0	145	8	153	0.00768756	0	NA	COG:1286_Uncharacterized_membrane_protein__required_for_colicin_V_production
FacultativeAero vs StrictAero	217|513	0	60	15	135	0.00687875	0	NA	COG:2094_3-methyladenine_DNA_glycosylase
FacultativeAero vs StrictAero	217|513	0	303	10	420	0.00670357	0	NA	COG:3279_Response_regulator_of_the_LytR/AlgR_family
FacultativeAero vs StrictAero	217|513	0	79	8	71	0.00648573	0	NA	COG:2180_Nitrate_reductase_delta_subunit
FacultativeAero vs StrictAero	217|513	0	183	9	204	0.00434214	0	NA	COG:849_Actin-like_ATPase_involved_in_cell_division
FacultativeAero vs StrictAero	217|513	0	176	9	194	0.00423318	0	NA	COG:3764_Sortase_(surface_protein_transpeptidase)
FacultativeAero vs StrictAero	217|513	0	43	6	25	0.00397451	0	NA	COG:3134_Predicted_outer_membrane_lipoprotein
FacultativeAero vs StrictAero	217|513	0	295	11	385	0.00331607	0	NA	COG:860_N-acetylmuramoyl-L-alanine_amidase
FacultativeAero vs StrictAero	217|513	0	77	9	69	0.00305989	0	NA	COG:2849_Uncharacterized_protein_conserved_in_bacteria
FacultativeAero vs StrictAero	217|513	0	73	5	30	0.0029123	0	NA	COG:2965_Primosomal_replication_protein_N
FacultativeAero vs StrictAero	217|513	0	56	5	21	0.00241082	0	NA	COG:3065_Starvation-inducible_outer_membrane_lipoprotein
FacultativeAero vs StrictAero	217|513	0	110	12	141	0.00163305	0	NA	COG:293_23S_rRNA_methylase
FacultativeAero vs StrictAero	217|513	0	142	13	181	0.000865676	0	NA	COG:2884_Predicted_ATPase_involved_in_cell_division
FacultativeAero vs StrictAero	217|513	0	122	17	113	9.93035e-06	0	NA	COG:2894_Septum_formation_inhibitor-activating_ATPase
FacultativeAero vs StrictAero	217|513	1	79	4	18	0.00734208	0.069	NA	COG:3086_Positive_regulator_of_sigma_E_activity
FacultativeAero vs StrictAero	217|513	1	156	19	230	0.000750482	0.083	NA	COG:2834_Outer_membrane_lipoprotein-sorting_protein
FacultativeAero vs StrictAero	217|513	1	462	61	2301	0.00035337	0.084	NA	COG:2141_Coenzyme_F420-dependent_N5_N10-methylene_tetrahydromethanopterin_reductase_and_related_flavin-dependent_oxidoreductases
FacultativeAero vs StrictAero	217|513	1	92	10	70	0.00298498	0.086	NA	COG:1720_Uncharacterized_conserved_protein
FacultativeAero vs StrictAero	217|513	2	178	12	86	0.000104017	0.091	NA	COG:1438_Arginine_repressor
FacultativeAero vs StrictAero	217|513	1	109	18	168	0.00231781	0.094	NA	COG:2867_Oligoketide_cyclase/lipid_transport_protein
FacultativeAero vs StrictAero	217|513	1	181	15	250	0.0033829	0.097	NA	COG:82_Chorismate_synthase
FacultativeAero vs StrictAero	217|513	1	294	14	394	0.00599958	0.099	NA	COG:476_Dinucleotide-utilizing_enzymes_involved_in_molybdopterin_and_thiamine_biosynthesis_family_2
FacultativeAero vs StrictAero	217|513	2	219	36	385	2.61332e-05	0.106	NA	COG:288_Carbonic_anhydrase
FacultativeAero vs StrictAero	217|513	1	52	16	75	0.00577804	0.107	NA	COG:3654_Prophage_maintenance_system_killer_protein
FacultativeAero vs StrictAero	217|513	1	61	19	116	0.00495959	0.115	NA	COG:2452_Predicted_site-specific_integrase-resolvase
FacultativeAero vs StrictAero	217|513	2	442	23	633	0.000614396	0.128	NA	COG:3415_Transposase_and_inactivated_derivatives
FacultativeAero vs StrictAero	217|513	1	18	11	16	0.0077002	0.129	NA	COG:3953_SLT_domain_proteins
FacultativeAero vs StrictAero	217|513	2	189	23	283	0.00107436	0.139	NA	COG:342_Preprotein_translocase_subunit_SecD
FacultativeAero vs StrictAero	217|513	6	377	7	66	0.00157775	0.163	NA	COG:3677_Transposase_and_inactivated_derivatives
FacultativeAero vs StrictAero	217|513	2	601	10	487	0.00857463	0.165	NA	COG:1349_Transcriptional_regulators_of_sugar_metabolism
FacultativeAero vs StrictAero	217|513	7	836	21	414	1.65164e-05	0.172	NA	COG:561_Predicted_hydrolases_of_the_HAD_superfamily
FacultativeAero vs StrictAero	217|513	4	193	30	229	9.39507e-05	0.175	NA	COG:669_Phosphopantetheine_adenylyltransferase
FacultativeAero vs StrictAero	217|513	2	125	20	224	0.00974559	0.192	NA	COG:321_Lipoate-protein_ligase_B
FacultativeAero vs StrictAero	217|513	5	284	47	474	1.71709e-05	0.192	NA	COG:175_3'-phosphoadenosine_5'-phosphosulfate_sulfotransferase_(PAPS_reductase)/FAD_synthetase_and_related_enzymes
FacultativeAero vs StrictAero	217|513	3	288	29	515	0.001147	0.193	NA	COG:1247_Sortase_and_related_acyltransferases
FacultativeAero vs StrictAero	217|513	3	217	19	256	0.0033819	0.197	NA	COG:505_Carbamoylphosphate_synthase_small_subunit
FacultativeAero vs StrictAero	217|513	6	217	39	253	1.2094e-05	0.201	NA	COG:201_Preprotein_translocase_subunit_SecY
FacultativeAero vs StrictAero	217|513	6	324	35	357	3.10382e-05	0.204	NA	COG:790_FOG:_TPR_repeat__SEL1_subfamily
FacultativeAero vs StrictAero	217|513	3	329	20	438	0.00435928	0.207	NA	COG:317_Guanosine_polyphosphate_pyrophosphohydrolases/synthetases
FacultativeAero vs StrictAero	217|513	3	98	12	75	0.00717587	0.215	NA	COG:2315_Uncharacterized_protein_conserved_in_bacteria
FacultativeAero vs StrictAero	217|513	4	192	20	191	0.00133484	0.215	NA	COG:1426_Uncharacterized_protein_conserved_in_bacteria
FacultativeAero vs StrictAero	217|513	5	707	32	977	0.000305547	0.221	NA	COG:524_Sugar_kinases__ribokinase_family
FacultativeAero vs StrictAero	217|513	4	72	33	108	0.000526675	0.225	NA	COG:2032_Cu/Zn_superoxide_dismutase
FacultativeAero vs StrictAero	217|513	4	169	17	150	0.00287164	0.227	NA	COG:1576_Uncharacterized_conserved_protein
FacultativeAero vs StrictAero	217|513	7	375	29	338	0.000108301	0.232	NA	COG:527_Aspartokinases
FacultativeAero vs StrictAero	217|513	3	384	28	834	0.00927919	0.239	NA	COG:559_Branched-chain_amino_acid_ABC-type_transport_system__permease_components
FacultativeAero vs StrictAero	217|513	4	283	28	453	0.00240177	0.239	NA	COG:793_Periplasmic_protease
FacultativeAero vs StrictAero	217|513	4	164	34	313	0.00190134	0.243	NA	COG:627_Predicted_esterase
FacultativeAero vs StrictAero	217|513	4	117	20	128	0.00434266	0.245	NA	COG:2166_SufE_protein_probably_involved_in_Fe-S_center_assembly
FacultativeAero vs StrictAero	217|513	7	442	20	306	0.0010617	0.254	NA	COG:1943_Transposase_and_inactivated_derivatives
FacultativeAero vs StrictAero	217|513	8	691	23	494	0.000361548	0.257	NA	COG:3436_Transposase_and_inactivated_derivatives
FacultativeAero vs StrictAero	217|513	5	181	15	134	0.00528794	0.267	NA	COG:572_Uridine_kinase
FacultativeAero vs StrictAero	217|513	4	519	43	1457	0.0038766	0.267	NA	COG:667_Predicted_oxidoreductases_(related_to_aryl-alcohol_dehydrogenases)
FacultativeAero vs StrictAero	217|513	4	267	35	600	0.00413704	0.268	NA	COG:262_Dihydrofolate_reductase
FacultativeAero vs StrictAero	217|513	4	286	22	410	0.00780632	0.271	NA	COG:681_Signal_peptidase_I
FacultativeAero vs StrictAero	217|513	4	508	23	792	0.00916795	0.277	NA	COG:1011_Predicted_hydrolase_(HAD_superfamily)
FacultativeAero vs StrictAero	217|513	7	146	36	182	0.000421919	0.277	NA	COG:1932_Phosphoserine_aminotransferase
FacultativeAero vs StrictAero	217|513	4	141	24	218	0.00796726	0.278	NA	COG:821_Enzyme_involved_in_the_deoxyxylulose_pathway_of_isoprenoid_biosynthesis
FacultativeAero vs StrictAero	217|513	7	80	19	47	0.000961331	0.279	NA	COG:3116_Cell_division_protein
FacultativeAero vs StrictAero	217|513	8	70	19	33	0.000695562	0.281	NA	COG:3304_Predicted_membrane_protein
FacultativeAero vs StrictAero	217|513	6	170	48	354	0.00091927	0.286	NA	COG:2897_Rhodanese-related_sulfurtransferase
FacultativeAero vs StrictAero	217|513	5	215	27	315	0.00466652	0.288	NA	COG:592_DNA_polymerase_sliding_clamp_subunit_(PCNA_homolog)
FacultativeAero vs StrictAero	217|513	6	715	24	806	0.00294292	0.288	NA	COG:1280_Putative_threonine_efflux_protein
FacultativeAero vs StrictAero	217|513	11	97	61	116	2.62537e-06	0.296	NA	COG:1664_Integral_membrane_protein_CcmA_involved_in_cell_shape_determination
FacultativeAero vs StrictAero	217|513	8	58	17	25	0.00097534	0.299	NA	COG:269_3-hexulose-6-phosphate_synthase_and_related_proteins
FacultativeAero vs StrictAero	217|513	5	205	21	245	0.0082337	0.302	NA	COG:816_Predicted_endonuclease_involved_in_recombination_(possible_Holliday_junction_resolvase_in_Mycoplasmas_and_B._subtilis)
FacultativeAero vs StrictAero	217|513	12	186	58	231	1.01605e-05	0.302	NA	COG:1219_ATP-dependent_protease_Clp__ATPase_subunit
FacultativeAero vs StrictAero	217|513	8	77	16	37	0.00250922	0.312	NA	COG:3073_Negative_regulator_of_sigma_E_activity
FacultativeAero vs StrictAero	217|513	10	114	10	29	0.00901153	0.315	NA	COG:1854_LuxS_protein_involved_in_autoinducer_AI2_synthesis
FacultativeAero vs StrictAero	217|513	9	61	15	22	0.00278166	0.317	NA	COG:1149_MinD_superfamily_P-loop_ATPase_containing_an_inserted_ferredoxin_domain
FacultativeAero vs StrictAero	217|513	9	152	45	212	0.000285546	0.319	NA	COG:139_Phosphoribosyl-AMP_cyclohydrolase
FacultativeAero vs StrictAero	217|513	8	71	32	69	0.000542803	0.32	NA	COG:1799_Uncharacterized_protein_conserved_in_bacteria
FacultativeAero vs StrictAero	217|513	7	135	23	129	0.00384564	0.326	NA	COG:1815_Flagellar_basal_body_protein
FacultativeAero vs StrictAero	217|513	5	55	27	80	0.00768335	0.33	NA	COG:1847_Predicted_RNA-binding_protein
FacultativeAero vs StrictAero	217|513	5	61	38	129	0.00798507	0.333	NA	COG:3607_Predicted_lactoylglutathione_lyase
FacultativeAero vs StrictAero	217|513	8	189	34	254	0.00280607	0.344	NA	COG:461_Orotate_phosphoribosyltransferase
FacultativeAero vs StrictAero	217|513	7	202	34	333	0.00694332	0.362	NA	COG:498_Threonine_synthase
FacultativeAero vs StrictAero	217|513	13	282	38	277	0.000663812	0.365	NA	COG:1117_ABC-type_phosphate_transport_system__ATPase_component
FacultativeAero vs StrictAero	217|513	9	104	30	108	0.00279543	0.366	NA	COG:2854_ABC-type_transport_system_involved_in_resistance_to_organic_solvents__auxiliary_component
FacultativeAero vs StrictAero	217|513	9	130	28	132	0.00449035	0.37	NA	COG:1558_Flagellar_basal_body_rod_protein
FacultativeAero vs StrictAero	217|513	13	456	65	807	0.000335988	0.372	NA	COG:1335_Amidases_related_to_nicotinamidase
FacultativeAero vs StrictAero	217|513	8	271	27	324	0.00852773	0.373	NA	COG:1974_SOS-response_transcriptional_repressors_(RecA-mediated_autopeptidases)
FacultativeAero vs StrictAero	217|513	9	591	43	1038	0.00477539	0.377	NA	COG:1192_ATPases_involved_in_chromosome_partitioning
FacultativeAero vs StrictAero	217|513	11	215	42	284	0.00180614	0.378	NA	COG:704_Phosphate_uptake_regulator
FacultativeAero vs StrictAero	217|513	8	237	40	424	0.00701808	0.379	NA	COG:590_Cytosine/adenosine_deaminases
FacultativeAero vs StrictAero	217|513	12	899	114	3263	0.000560011	0.39	NA	COG:1595_DNA-directed_RNA_polymerase_specialized_sigma_subunit__sigma24_homolog
FacultativeAero vs StrictAero	217|513	12	49	12	12	0.00773223	0.393	NA	COG:3139_Uncharacterized_protein_conserved_in_bacteria
FacultativeAero vs StrictAero	217|513	13	225	42	271	0.0023422	0.407	NA	COG:653_Preprotein_translocase_subunit_SecA_(ATPase__RNA_helicase)
FacultativeAero vs StrictAero	217|513	11	553	43	856	0.00433772	0.408	NA	COG:406_Fructose-2_6-bisphosphatase
FacultativeAero vs StrictAero	217|513	10	178	32	214	0.008284	0.409	NA	COG:779_Uncharacterized_protein_conserved_in_bacteria
FacultativeAero vs StrictAero	217|513	10	655	42	1108	0.0081243	0.412	NA	COG:436_Aspartate/tyrosine/aromatic_aminotransferase
FacultativeAero vs StrictAero	217|513	15	171	42	173	0.000960789	0.413	NA	COG:1555_DNA_uptake_protein_and_related_DNA-binding_proteins
FacultativeAero vs StrictAero	217|513	27	716	139	1503	7.93157e-06	0.429	NA	COG:1522_Transcriptional_regulators
FacultativeAero vs StrictAero	217|513	15	175	55	248	0.00137902	0.435	NA	COG:66_3-isopropylmalate_dehydratase_small_subunit
FacultativeAero vs StrictAero	217|513	17	118	70	174	0.00032521	0.439	NA	COG:2193_Bacterioferritin_(cytochrome_b1)
FacultativeAero vs StrictAero	217|513	13	207	38	248	0.00700216	0.445	NA	COG:328_Ribonuclease_HI
FacultativeAero vs StrictAero	217|513	16	101	37	84	0.00184015	0.447	NA	COG:3212_Predicted_membrane_protein
FacultativeAero vs StrictAero	217|513	18	64	25	26	0.00207298	0.448	NA	COG:1358_Ribosomal_protein_HS6-type_(S12/L30/L7a)
FacultativeAero vs StrictAero	217|513	13	59	37	55	0.00223784	0.449	NA	COG:4969_Tfp_pilus_assembly_protein__major_pilin_PilA
FacultativeAero vs StrictAero	217|513	24	997	34	632	0.00371906	0.46	NA	COG:2963_Transposase_and_inactivated_derivatives
FacultativeAero vs StrictAero	217|513	23	96	61	85	0.000107953	0.463	NA	COG:1666_Uncharacterized_protein_conserved_in_bacteria
FacultativeAero vs StrictAero	217|513	20	94	35	58	0.0014841	0.466	NA	COG:762_Predicted_integral_membrane_protein
FacultativeAero vs StrictAero	217|513	20	185	57	215	0.00101712	0.466	NA	COG:691_tmRNA-binding_protein
FacultativeAero vs StrictAero	217|513	34	928	129	1590	2.23613e-05	0.471	NA	COG:789_Predicted_transcriptional_regulators
FacultativeAero vs StrictAero	217|513	46	1366	191	2591	8.57739e-07	0.475	NA	COG:1846_Transcriptional_regulators
FacultativeAero vs StrictAero	217|513	27	138	116	223	2.29684e-05	0.478	NA	COG:2151_Predicted_metal-sulfur_cluster_biosynthetic_enzyme
FacultativeAero vs StrictAero	217|513	26	333	24	135	0.00910209	0.48	NA	COG:1762_Phosphotransferase_system_mannitol/fructose-specific_IIA_domain_(Ntr-type)
FacultativeAero vs StrictAero	217|513	16	447	62	801	0.00668933	0.481	NA	COG:2050_Uncharacterized_protein__possibly_involved_in_aromatic_compounds_catabolism
FacultativeAero vs StrictAero	217|513	22	105	77	138	0.000316291	0.484	NA	COG:2009_Succinate_dehydrogenase/fumarate_reductase__cytochrome_b_subunit
FacultativeAero vs StrictAero	217|513	27	70	59	45	3.64881e-05	0.491	NA	COG:851_Septum_formation_topological_specificity_factor
FacultativeAero vs StrictAero	217|513	14	802	86	2382	0.00948142	0.492	NA	COG:1024_Enoyl-CoA_hydratase/carnithine_racemase
FacultativeAero vs StrictAero	217|513	12	51	64	103	0.00718689	0.497	NA	COG:140_Phosphoribosyl-ATP_pyrophosphohydrolase
FacultativeAero vs StrictAero	217|513	14	225	77	577	0.0085992	0.498	NA	COG:2128_Uncharacterized_conserved_protein
FacultativeAero vs StrictAero	217|513	20	221	53	266	0.00358337	0.499	NA	COG:136_Aspartate-semialdehyde_dehydrogenase
FacultativeAero vs StrictAero	217|513	27	426	62	460	0.00167309	0.502	NA	COG:835_Chemotaxis_signal_transduction_protein
FacultativeAero vs StrictAero	217|513	23	216	94	403	0.00117013	0.509	NA	COG:1622_Heme/copper-type_cytochrome/quinol_oxidases__subunit_2
FacultativeAero vs StrictAero	217|513	90	1338	174	1236	3.11476e-08	0.511	NA	COG:834_ABC-type_amino_acid_transport/signal_transduction_systems__periplasmic_component/domain
FacultativeAero vs StrictAero	217|513	28	134	53	105	0.0012252	0.515	NA	COG:1254_Acylphosphatases
FacultativeAero vs StrictAero	217|513	21	191	59	249	0.00431238	0.517	NA	COG:239_Integral_membrane_protein_possibly_involved_in_chromosome_condensation
FacultativeAero vs StrictAero	217|513	18	51	50	50	0.00234957	0.522	NA	COG:1950_Predicted_membrane_protein
FacultativeAero vs StrictAero	217|513	25	523	97	1024	0.0025279	0.527	NA	COG:1396_Predicted_transcriptional_regulators
FacultativeAero vs StrictAero	217|513	42	179	146	259	7.14498e-06	0.527	NA	COG:1764_Predicted_redox_protein__regulator_of_disulfide_bond_formation
FacultativeAero vs StrictAero	217|513	22	456	65	689	0.00834239	0.534	NA	COG:824_Predicted_thioesterase
FacultativeAero vs StrictAero	217|513	17	58	52	72	0.00587226	0.541	NA	COG:2026_Cytotoxic_translational_repressor_of_toxin-antitoxin_stability_system
FacultativeAero vs StrictAero	217|513	22	123	61	157	0.00489063	0.542	NA	COG:3668_Plasmid_stabilization_system_protein
FacultativeAero vs StrictAero	217|513	60	247	148	270	2.97221e-06	0.552	NA	COG:2076_Membrane_transporters_of_cations_and_cationic_drugs
FacultativeAero vs StrictAero	217|513	35	104	70	86	0.000427484	0.561	NA	COG:1677_Flagellar_hook-basal_body_protein
FacultativeAero vs StrictAero	217|513	23	98	67	132	0.00481959	0.565	NA	COG:759_Uncharacterized_conserved_protein
FacultativeAero vs StrictAero	217|513	27	44	37	18	0.00129673	0.565	NA	COG:3123_Uncharacterized_protein_conserved_in_bacteria
FacultativeAero vs StrictAero	217|513	30	543	72	706	0.00652179	0.566	NA	COG:542_ATPases_with_chaperone_activity__ATP-binding_subunit
FacultativeAero vs StrictAero	217|513	33	100	93	123	0.000574495	0.576	NA	COG:396_ABC-type_transport_system_involved_in_Fe-S_cluster_assembly__ATPase_component
FacultativeAero vs StrictAero	217|513	30	191	93	302	0.00316702	0.577	NA	COG:4_Ammonia_permease
FacultativeAero vs StrictAero	217|513	39	356	119	576	0.000920539	0.577	NA	COG:735_Fe2+/Zn2+_uptake_regulation_proteins
FacultativeAero vs StrictAero	217|513	41	499	110	733	0.00142439	0.582	NA	COG:1879_ABC-type_sugar_transport_system__periplasmic_component
FacultativeAero vs StrictAero	217|513	25	82	94	141	0.00320016	0.584	NA	COG:1278_Cold_shock_proteins
FacultativeAero vs StrictAero	217|513	30	272	111	547	0.00438559	0.589	NA	COG:1917_Uncharacterized_conserved_protein__contains_double-stranded_beta-helix_domain
FacultativeAero vs StrictAero	217|513	39	1528	82	1863	0.00518601	0.59	NA	COG:456_Acetyltransferases
FacultativeAero vs StrictAero	217|513	23	63	57	69	0.00917522	0.591	NA	COG:678_Peroxiredoxin
FacultativeAero vs StrictAero	217|513	43	187	102	225	0.00116655	0.599	NA	COG:468_RecA/RadA_recombinase
FacultativeAero vs StrictAero	217|513	33	238	87	344	0.0072335	0.603	NA	COG:719_ABC-type_transport_system_involved_in_Fe-S_cluster_assembly__permease_component
FacultativeAero vs StrictAero	217|513	63	637	189	1078	0.000137131	0.603	NA	COG:346_Lactoylglutathione_lyase_and_related_lyases
FacultativeAero vs StrictAero	217|513	46	348	114	479	0.00149745	0.607	NA	COG:811_Biopolymer_transport_proteins
FacultativeAero vs StrictAero	217|513	42	204	82	225	0.00760226	0.639	NA	COG:2823_Predicted_periplasmic_or_secreted_lipoprotein
FacultativeAero vs StrictAero	217|513	34	112	113	197	0.00522508	0.639	NA	COG:1937_Uncharacterized_protein_conserved_in_bacteria
FacultativeAero vs StrictAero	217|513	64	115	61	49	0.00142817	0.645	NA	COG:3157_Hemolysin-coregulated_protein_(uncharacterized)
FacultativeAero vs StrictAero	217|513	36	140	105	231	0.00934732	0.655	NA	COG:2025_Electron_transfer_flavoprotein__alpha_subunit
FacultativeAero vs StrictAero	217|513	67	161	54	237	0.00465965	1.584	NA	COG:104_Adenylosuccinate_synthase
FacultativeAero vs StrictAero	217|513	161	64	135	164	1.2766e-09	1.585	NA	COG:148_Enolase
FacultativeAero vs StrictAero	217|513	75	107	80	235	0.00029569	1.623	NA	COG:54_Riboflavin_synthase_beta-chain
FacultativeAero vs StrictAero	217|513	67	10	28	27	9.24264e-06	1.709	NA	COG:2901_Factor_for_inversion_stimulation_Fis__transcriptional_activator
FacultativeAero vs StrictAero	217|513	242	434	92	349	8.00368e-08	1.716	NA	COG:3203_Outer_membrane_protein_(porin)
FacultativeAero vs StrictAero	217|513	55	189	65	437	0.00135226	1.741	NA	COG:22_Pyruvate/2-oxoglutarate_dehydrogenase_complex__dehydrogenase_(E1)_component__eukaryotic_type__beta_subunit
FacultativeAero vs StrictAero	217|513	91	204	69	325	5.5811e-05	1.761	NA	COG:563_Adenylate_kinase_and_related_kinases
FacultativeAero vs StrictAero	217|513	56	248	40	348	0.00267785	1.787	NA	COG:516_IMP_dehydrogenase/GMP_reductase
FacultativeAero vs StrictAero	217|513	84	189	59	290	5.28195e-05	1.82	NA	COG:462_Phosphoribosylpyrophosphate_synthetase
FacultativeAero vs StrictAero	217|513	74	69	47	119	3.91937e-05	1.828	NA	COG:588_Phosphoglycerate_mutase_1
FacultativeAero vs StrictAero	217|513	52	172	54	385	0.000469759	1.887	NA	COG:1071_Pyruvate/2-oxoglutarate_dehydrogenase_complex__dehydrogenase_(E1)_component__eukaryotic_type__alpha_subunit
FacultativeAero vs StrictAero	217|513	43	154	24	188	0.00485885	1.928	NA	COG:35_Uracil_phosphoribosyltransferase
FacultativeAero vs StrictAero	217|513	50	87	24	106	0.00104658	1.977	NA	COG:362_6-phosphogluconate_dehydrogenase
FacultativeAero vs StrictAero	217|513	21	21	37	117	0.00198803	2.081	NA	COG:2343_Uncharacterized_protein_conserved_in_bacteria
FacultativeAero vs StrictAero	217|513	40	150	22	201	0.00217282	2.134	NA	COG:205_6-phosphofructokinase
FacultativeAero vs StrictAero	217|513	23	181	19	377	0.00615188	2.35	NA	COG:574_Phosphoenolpyruvate_synthase/pyruvate_phosphate_dikinase
FacultativeAero vs StrictAero	217|513	34	186	19	275	0.00115216	2.391	NA	COG:504_CTP_synthase_(UTP-ammonia_lyase)
FacultativeAero vs StrictAero	217|513	103	131	53	251	2.15342e-11	2.525	NA	COG:149_Triosephosphate_isomerase
FacultativeAero vs StrictAero	217|513	29	45	21	116	0.000164065	2.557	NA	COG:3278_Cbb3-type_cytochrome_oxidase__subunit_1
FacultativeAero vs StrictAero	217|513	49	137	17	150	0.000109327	2.588	NA	COG:274_Deoxyribose-phosphate_aldolase
FacultativeAero vs StrictAero	217|513	20	367	10	507	0.00842724	2.672	NA	COG:1052_Lactate_dehydrogenase_and_related_dehydrogenases
FacultativeAero vs StrictAero	217|513	43	177	13	171	0.000269	2.766	NA	COG:280_Phosphotransacetylase
FacultativeAero vs StrictAero	217|513	34	195	17	306	0.000163101	2.821	NA	COG:441_Threonyl-tRNA_synthetase
FacultativeAero vs StrictAero	217|513	63	213	17	197	7.12556e-06	2.873	NA	COG:282_Acetate_kinase
FacultativeAero vs StrictAero	217|513	10	20	22	169	0.00396523	2.894	NA	COG:2229_Predicted_GTPase
FacultativeAero vs StrictAero	217|513	29	196	14	302	0.000558128	2.909	NA	COG:172_Seryl-tRNA_synthetase
FacultativeAero vs StrictAero	217|513	31	203	13	283	0.00037665	3.016	NA	COG:78_Ornithine_carbamoyltransferase
FacultativeAero vs StrictAero	217|513	16	200	7	297	0.00810498	3.217	NA	COG:495_Leucyl-tRNA_synthetase
FacultativeAero vs StrictAero	217|513	121	94	49	233	1.21422e-19	3.239	NA	COG:126_3-phosphoglycerate_kinase
FacultativeAero vs StrictAero	217|513	47	253	29	604	3.03101e-08	3.42	NA	COG:483_Archaeal_fructose-1_6-bisphosphatase_and_related_enzymes_of_inositol_monophosphatase_family
FacultativeAero vs StrictAero	217|513	30	43	3	23	0.0071038	3.562	NA	COG:1584_Predicted_membrane_protein
FacultativeAero vs StrictAero	217|513	16	123	4	126	0.00977804	3.741	NA	COG:1966_Carbon_starvation_protein__predicted_membrane_protein
FacultativeAero vs StrictAero	217|513	50	154	15	219	8.57274e-08	3.824	NA	COG:1190_Lysyl-tRNA_synthetase_(class_II)
FacultativeAero vs StrictAero	217|513	21	67	7	107	0.000384188	3.886	NA	COG:3957_Phosphoketolase
FacultativeAero vs StrictAero	217|513	16	226	5	299	0.00318992	4.02	NA	COG:1294_Cytochrome_bd-type_quinol_oxidase__subunit_2
FacultativeAero vs StrictAero	217|513	32	185	4	106	0.0023125	4.055	NA	COG:1972_Nucleoside_permease
FacultativeAero vs StrictAero	217|513	7	37	6	157	0.00779133	4.322	NA	COG:3693_Beta-1_4-xylanase
FacultativeAero vs StrictAero	217|513	39	181	12	282	3.7191e-07	4.343	NA	COG:166_Glucose-6-phosphate_isomerase
FacultativeAero vs StrictAero	217|513	15	167	5	270	0.00166535	4.533	NA	COG:1088_dTDP-D-glucose_4_6-dehydratase
FacultativeAero vs StrictAero	217|513	21	393	12	1116	8.27722e-06	4.768	NA	COG:154_Asp-tRNAAsn/Glu-tRNAGln_amidotransferase_A_subunit_and_related_amidases
FacultativeAero vs StrictAero	217|513	95	196	22	306	4.96873e-17	4.867	NA	COG:469_Pyruvate_kinase
FacultativeAero vs StrictAero	217|513	32	396	9	587	2.26349e-06	4.951	NA	COG:8_Glutamyl-_and_glutaminyl-tRNA_synthetases
FacultativeAero vs StrictAero	217|513	36	601	6	548	1.11965e-05	5.218	NA	COG:243_Anaerobic_dehydrogenases__typically_selenocysteine-containing
FacultativeAero vs StrictAero	217|513	27	89	6	130	9.08367e-06	5.276	NA	COG:696_Phosphoglyceromutase
FacultativeAero vs StrictAero	217|513	61	57	21	202	1.65761e-17	5.49	NA	COG:2609_Pyruvate_dehydrogenase_complex__dehydrogenase_(E1)_component
FacultativeAero vs StrictAero	217|513	31	223	6	277	3.656e-06	5.757	NA	COG:363_6-phosphogluconolactonase/Glucosamine-6-phosphate_isomerase/deaminase
FacultativeAero vs StrictAero	217|513	11	45	5	144	0.000381367	5.854	NA	COG:1239_Mg-chelatase_subunit_ChlI
FacultativeAero vs StrictAero	217|513	57	332	8	330	1.21026e-09	6.191	NA	COG:1454_Alcohol_dehydrogenase__class_IV
FacultativeAero vs StrictAero	217|513	50	185	7	200	7.78211e-09	6.292	NA	COG:1080_Phosphoenolpyruvate-protein_kinase_(PTS_system_EI_component_in_bacteria)
FacultativeAero vs StrictAero	217|513	24	89	3	89	0.000114473	6.513	NA	COG:1027_Aspartate_ammonia-lyase
FacultativeAero vs StrictAero	217|513	12	152	3	275	0.000730187	6.78	NA	COG:407_Uroporphyrinogen-III_decarboxylase
FacultativeAero vs StrictAero	217|513	16	196	3	293	0.000169601	7.447	NA	COG:60_Isoleucyl-tRNA_synthetase
FacultativeAero vs StrictAero	217|513	9	91	2	201	0.00103523	9.135	NA	COG:3_Oxyanion-translocating_ATPase
FacultativeAero vs StrictAero	217|513	6	18	1	43	0.0064659	11	NA	COG:1606_ATP-utilizing_enzymes_of_the_PP-loop_superfamily
FacultativeAero vs StrictAero	217|513	30	46	1	27	0.000196591	11.053	NA	COG:3248_Nucleoside-binding_outer_membrane_protein
FacultativeAero vs StrictAero	217|513	11	57	1	81	0.00125183	13.265	NA	COG:2235_Arginine_deiminase
FacultativeAero vs StrictAero	217|513	26	237	2	327	8.72621e-08	16.262	NA	COG:446_Uncharacterized_NAD(FAD)-dependent_dehydrogenases
FacultativeAero vs StrictAero	217|513	9	32	0	38	0.0024943	Infinity	NA	COG:2998_ABC-type_tungstate_transport_system__permease_component
Pathogenic in mammals	163|329	0	221	3	58	0.00973239	0	NA	COG:5433_Transposase
Pathogenic in mammals	163|329	0	25	6	17	0.00822613	0	NA	COG:3105_Uncharacterized_protein_conserved_in_bacteria
Pathogenic in mammals	163|329	0	20	12	25	0.00464723	0	NA	COG:4226_Uncharacterized_protein_encoded_in_hypervariable_junctions_of_pilus_gene_clusters
Pathogenic in mammals	163|329	0	142	13	235	0.00289187	0	NA	COG:3153_Predicted_acetyltransferase
Pathogenic in mammals	163|329	0	107	20	144	4.67328e-05	0	NA	COG:2113_ABC-type_proline/glycine_betaine_transport_systems__periplasmic_components
Pathogenic in mammals	163|329	1	319	36	694	3.11445e-05	0.063	NA	COG:715_ABC-type_nitrate/sulfonate/bicarbonate_transport_systems__periplasmic_components
Pathogenic in mammals	163|329	1	119	15	123	0.00054502	0.077	NA	COG:821_Enzyme_involved_in_the_deoxyxylulose_pathway_of_isoprenoid_biosynthesis
Pathogenic in mammals	163|329	1	33	24	57	0.00098551	0.099	NA	COG:4663_TRAP-type_mannitol/chloroaromatic_compound_transport_system__periplasmic_component
Pathogenic in mammals	163|329	1	124	12	141	0.00760175	0.102	NA	COG:407_Uroporphyrinogen-III_decarboxylase
Pathogenic in mammals	163|329	1	17	14	12	0.00101211	0.103	NA	COG:4327_Predicted_membrane_protein
Pathogenic in mammals	163|329	3	33	5	5	0.00741932	0.167	NA	COG:1155_Archaeal/vacuolar-type_H+-ATPase_subunit_A
Pathogenic in mammals	163|329	7	667	28	435	1.93858e-06	0.172	NA	COG:2963_Transposase_and_inactivated_derivatives
Pathogenic in mammals	163|329	2	59	34	147	0.0017459	0.175	NA	COG:3221_ABC-type_phosphate/phosphonate_transport_system__periplasmic_component
Pathogenic in mammals	163|329	2	20	27	34	0.00350964	0.205	NA	COG:2221_Dissimilatory_sulfite_reductase_(desulfoviridin)__alpha_and_beta_subunits
Pathogenic in mammals	163|329	4	31	6	5	0.00648872	0.21	NA	COG:1156_Archaeal/vacuolar-type_H+-ATPase_subunit_B
Pathogenic in mammals	163|329	6	157	40	233	0.000174391	0.251	NA	COG:473_Isocitrate/isopropylmalate_dehydrogenase
Pathogenic in mammals	163|329	6	105	35	135	0.000425483	0.263	NA	COG:66_3-isopropylmalate_dehydratase_small_subunit
Pathogenic in mammals	163|329	5	207	21	220	0.00401611	0.271	NA	COG:793_Periplasmic_protease
Pathogenic in mammals	163|329	8	888	47	1491	0.000332428	0.292	NA	COG:2197_Response_regulator_containing_a_CheY-like_receiver_domain_and_an_HTH_DNA-binding_domain
Pathogenic in mammals	163|329	8	119	33	120	0.000298776	0.292	NA	COG:41_Phosphoribosylcarboxyaminoimidazole_(NCAIR)_mutase
Pathogenic in mammals	163|329	6	157	22	154	0.00487831	0.294	NA	COG:1210_UDP-glucose_pyrophosphorylase
Pathogenic in mammals	163|329	8	93	56	166	0.000246727	0.314	NA	COG:4_Ammonia_permease
Pathogenic in mammals	163|329	6	24	22	16	0.00263509	0.345	NA	COG:4654_Cytochrome_c551/c552
Pathogenic in mammals	163|329	7	71	28	84	0.00709939	0.359	NA	COG:1843_Flagellar_hook_capping_protein
Pathogenic in mammals	163|329	9	59	25	51	0.00612556	0.402	NA	COG:1494_Fructose-1_6-bisphosphatase/sedoheptulose_1_7-bisphosphatase_and_related_proteins
Pathogenic in mammals	163|329	17	218	46	242	0.00274754	0.453	NA	COG:437_Fe-S-cluster-containing_hydrogenase_components_1
Pathogenic in mammals	163|329	16	179	44	200	0.00315416	0.455	NA	COG:465_ATP-dependent_Zn_proteases
Pathogenic in mammals	163|329	34	303	77	301	0.000176921	0.495	NA	COG:568_DNA-directed_RNA_polymerase__sigma_subunit_(sigma70/sigma32)
Pathogenic in mammals	163|329	24	569	118	1343	0.00075924	0.501	NA	COG:2204_Response_regulator_containing_CheY-like_receiver__AAA-type_ATPase__and_DNA-binding_domains
Pathogenic in mammals	163|329	25	280	109	567	0.00061766	0.508	NA	COG:1879_ABC-type_sugar_transport_system__periplasmic_component
Pathogenic in mammals	163|329	59	767	154	997	9.05883e-06	0.534	NA	COG:834_ABC-type_amino_acid_transport/signal_transduction_systems__periplasmic_component/domain
Pathogenic in mammals	163|329	22	126	40	104	0.00965418	0.535	NA	COG:1158_Transcription_termination_factor
Pathogenic in mammals	163|329	55	84	94	53	5.26466e-05	0.619	NA	COG:1217_Predicted_membrane_GTPase_involved_in_stress_response
Pathogenic in mammals	163|329	48	115	78	88	0.00145049	0.627	NA	COG:532_Translation_initiation_factor_2_(IF-2;_GTPase)
Pathogenic in mammals	163|329	68	84	103	47	2.91705e-05	0.652	NA	COG:1185_Polyribonucleotide_nucleotidyltransferase_(polynucleotide_phosphorylase)
Pathogenic in mammals	163|329	68	80	60	141	0.0024086	1.539	NA	COG:1734_DnaK_suppressor_protein
Pathogenic in mammals	163|329	28	11	44	56	0.00436173	1.632	NA	COG:1592_Rubrerythrin
Pathogenic in mammals	163|329	40	43	29	74	0.00602359	1.712	NA	COG:1302_Uncharacterized_protein_conserved_in_bacteria
Pathogenic in mammals	163|329	44	58	32	98	0.00319328	1.752	NA	COG:1970_Large-conductance_mechanosensitive_channel
Pathogenic in mammals	163|329	39	199	35	349	0.00747813	1.798	NA	COG:1225_Peroxiredoxin
Pathogenic in mammals	163|329	45	123	28	164	0.0055726	1.837	NA	COG:716_Flavodoxins
Pathogenic in mammals	163|329	41	481	38	869	0.00536098	1.875	NA	COG:625_Glutathione_S-transferase
Pathogenic in mammals	163|329	27	106	13	150	0.00326308	2.545	NA	COG:461_Orotate_phosphoribosyltransferase
Pathogenic in mammals	163|329	26	125	9	126	0.00677498	2.583	NA	COG:802_Predicted_ATPase_or_kinase
Pathogenic in mammals	163|329	19	24	15	73	0.00137214	2.592	NA	COG:4731_Uncharacterized_protein_conserved_in_bacteria
Pathogenic in mammals	163|329	26	136	11	169	0.00472717	2.626	NA	COG:78_Ornithine_carbamoyltransferase
Pathogenic in mammals	163|329	18	51	8	75	0.00927042	2.707	NA	COG:1027_Aspartate_ammonia-lyase
Pathogenic in mammals	163|329	20	135	6	145	0.00679336	3.247	NA	COG:627_Predicted_esterase
Pathogenic in mammals	163|329	14	91	7	172	0.00465749	3.41	NA	COG:2518_Protein-L-isoaspartate_carboxylmethyltransferase
Pathogenic in mammals	163|329	13	14	4	25	0.00829724	3.491	NA	COG:3248_Nucleoside-binding_outer_membrane_protein
Pathogenic in mammals	163|329	13	83	6	153	0.00594547	3.589	NA	COG:378_Ni2+-binding_GTPase_involved_in_regulation_of_expression_and_maturation_of_urease_and_hydrogenase
Pathogenic in mammals	163|329	10	9	7	41	0.00357879	3.609	NA	COG:2768_Uncharacterized_Fe-S_center_protein
Pathogenic in mammals	163|329	15	19	9	65	0.000404412	3.627	NA	COG:2993_Cbb3-type_cytochrome_oxidase__cytochrome_c_subunit
Pathogenic in mammals	163|329	9	5	28	140	0.000228192	3.857	NA	COG:4957_Predicted_transcriptional_regulator
Pathogenic in mammals	163|329	10	31	3	61	0.00478013	5.203	NA	COG:1430_Uncharacterized_conserved_protein
Pathogenic in mammals	163|329	10	6	3	24	0.00123205	5.625	NA	COG:4649_Uncharacterized_protein_conserved_in_bacteria
Pathogenic in mammals	163|329	20	643	3	588	0.00104284	5.943	NA	COG:2271_Sugar_phosphate_permease
Pathogenic in mammals	163|329	7	8	2	24	0.00646134	6.067	NA	COG:3526_Uncharacterized_protein_conserved_in_bacteria
Pathogenic in mammals	163|329	9	56	2	138	0.000657725	9.692	NA	COG:1884_Methylmalonyl-CoA_mutase__N-terminal_domain/subunit
Pathogenic in mammals	163|329	9	54	1	69	0.00646431	10	NA	COG:1671_Uncharacterized_protein_conserved_in_bacteria
Pathogenic in mammals	163|329	7	755	1	1100	0.00970754	10.114	NA	COG:1132_ABC-type_multidrug_transport_system__ATPase_and_permease_components
Pathogenic in mammals	163|329	5	12	1	36	0.00934412	10.882	NA	COG:4270_Predicted_membrane_protein
Pathogenic in mammals	163|329	8	8	1	28	0.000434085	14.5	NA	COG:1102_Cytidylate_kinase
Pathogenic in mammals	163|329	5	20	0	35	0.00972807	Infinity	NA	COG:1735_Predicted_metal-dependent_hydrolase_with_the_TIM-barrel_fold
Pathogenic in mammals	163|329	4	19	0	47	0.00965759	Infinity	NA	COG:1775_Benzoyl-CoA_reductase/2-hydroxyglutaryl-CoA_dehydratase_subunit__BcrC/BadD/HgdB
Pathogenic in mammals	163|329	6	133	0	190	0.00533738	Infinity	NA	COG:661_Predicted_unusual_protein_kinase
Pathogenic in mammals	163|329	13	134	0	151	7.73296e-05	Infinity	NA	COG:1040_Predicted_amidophosphoribosyltransferases
Pathogenic in mammals	163|329	13	52	0	76	2.07737e-05	Infinity	NA	COG:2094_3-methyladenine_DNA_glycosylase
Pathogenic in mammals	163|329	9	20	0	81	2.15686e-06	Infinity	NA	COG:4618_ABC-type_protease/lipase_transport_system__ATPase_and_permease_components
Pathogenic in plants	23|327	0	21	41	138	0.00894909	0	NA	COG:2127_Uncharacterized_conserved_protein
Pathogenic in plants	23|327	0	228	21	648	0.00368935	0	NA	COG:3293_Transposase_and_inactivated_derivatives
Pathogenic in plants	23|327	1	191	138	2416	0.00086619	0.096	NA	COG:1960_Acyl-CoA_dehydrogenases
Pathogenic in plants	23|327	1	211	105	2194	0.00183634	0.103	NA	COG:1012_NAD-dependent_aldehyde_dehydrogenases
Pathogenic in plants	23|327	1	13	50	32	0.000216589	0.117	NA	COG:5489_Uncharacterized_conserved_protein
Pathogenic in plants	23|327	1	77	114	1045	0.00744888	0.13	NA	COG:183_Acetyl-CoA_acetyltransferase
Pathogenic in plants	23|327	4	163	100	1064	0.00305358	0.279	NA	COG:747_ABC-type_dipeptide_transport_system__periplasmic_component
Pathogenic in plants	23|327	6	17	184	113	0.00143882	0.421	NA	COG:185_Ribosomal_protein_S19
Pathogenic in plants	23|327	4	8	45	14	0.00606993	0.437	NA	COG:2901_Factor_for_inversion_stimulation_Fis__transcriptional_activator
Pathogenic in plants	23|327	18	1	164	99	0.002672	1.519	NA	COG:105_Nucleoside_diphosphate_kinase
Pathogenic in plants	23|327	36	41	288	660	0.00471664	1.539	NA	COG:2885_Outer_membrane_protein_and_related_peptidoglycan-associated_(lipo)proteins
Pathogenic in plants	23|327	17	3	180	147	0.00948778	1.544	NA	COG:711_F0F1-type_ATP_synthase__subunit_b
Pathogenic in plants	23|327	21	15	141	270	0.006076	1.7	NA	COG:226_ABC-type_phosphate_transport_system__periplasmic_component
Pathogenic in plants	23|327	27	24	183	415	0.00164987	1.73	NA	COG:508_Pyruvate/2-oxoglutarate_dehydrogenase_complex__dihydrolipoamide_acyltransferase_(E2)_component__and_related_enzymes
Pathogenic in plants	23|327	15	7	123	203	0.00634393	1.807	NA	COG:206_Cell_division_GTPase
Pathogenic in plants	23|327	9	0	79	82	0.00328079	2.038	NA	COG:2825_Outer_membrane_protein
Pathogenic in plants	23|327	20	50	125	777	0.00247725	2.062	NA	COG:1249_Pyruvate/2-oxoglutarate_dehydrogenase_complex__dihydrolipoamide_dehydrogenase_(E3)_component__and_related_enzymes
Pathogenic in plants	23|327	17	38	94	559	0.0030401	2.147	NA	COG:568_DNA-directed_RNA_polymerase__sigma_subunit_(sigma70/sigma32)
Pathogenic in plants	23|327	11	12	76	266	0.00972304	2.152	NA	COG:2259_Predicted_membrane_protein
Pathogenic in plants	23|327	11	9	69	221	0.00590233	2.312	NA	COG:104_Adenylosuccinate_synthase
Pathogenic in plants	23|327	12	54	55	647	0.00980125	2.321	NA	COG:330_Membrane_protease_subunits__stomatin/prohibitin_homologs
Pathogenic in plants	23|327	12	10	71	244	0.00176971	2.42	NA	COG:468_RecA/RadA_recombinase
Pathogenic in plants	23|327	10	10	74	294	0.00377744	2.486	NA	COG:462_Phosphoribosylpyrophosphate_synthetase
Pathogenic in plants	23|327	14	4	30	68	0.000310434	2.541	NA	COG:4575_Uncharacterized_conserved_protein
Pathogenic in plants	23|327	8	10	42	209	0.0081309	2.656	NA	COG:634_Hypoxanthine-guanine_phosphoribosyltransferase
Pathogenic in plants	23|327	6	3	39	129	0.00908925	2.872	NA	COG:852_NADH:ubiquinone_oxidoreductase_27_kD_subunit
Pathogenic in plants	23|327	8	1	19	58	0.00029503	3.602	NA	COG:3133_Outer_membrane_lipoprotein
Pathogenic in plants	23|327	6	17	22	285	0.00792204	3.64	NA	COG:1210_UDP-glucose_pyrophosphorylase
Pathogenic in plants	23|327	7	23	20	343	0.00224355	4.235	NA	COG:281_Malic_enzyme
Pathogenic in plants	23|327	6	13	16	205	0.00366228	4.362	NA	COG:1399_Predicted_metal-binding__possibly_nucleic_acid-binding_protein
Pathogenic in plants	23|327	5	13	10	155	0.00841348	4.583	NA	COG:2067_Long-chain_fatty_acid_transport_protein
Pathogenic in plants	23|327	4	15	13	316	0.00965805	5.328	NA	COG:458_Carbamoylphosphate_synthase_large_subunit_(split_gene_in_MJ)
Pathogenic in plants	23|327	6	11	5	90	0.00149102	6.706	NA	COG:3755_Uncharacterized_protein_conserved_in_bacteria
Pathogenic in plants	23|327	3	0	5	29	0.00720721	6.8	NA	COG:3060_Transcriptional_regulator_of_met_regulon
Pathogenic in plants	23|327	6	30	12	502	0.000539712	7.139	NA	COG:1686_D-alanyl-D-alanine_carboxypeptidase
Pathogenic in plants	23|327	4	19	6	248	0.00549136	7.362	NA	COG:252_L-asparaginase/archaeal_Glu-tRNAGln_amidotransferase_subunit_D
Pathogenic in plants	23|327	3	0	3	25	0.00444939	9.333	NA	COG:3099_Uncharacterized_protein_conserved_in_bacteria
Pathogenic in plants	23|327	4	14	4	179	0.00256653	10.167	NA	COG:1520_FOG:_WD40-like_repeat
Pathogenic in plants	23|327	5	9	1	39	0.00321688	14.286	NA	COG:3134_Predicted_outer_membrane_lipoprotein
Pathogenic in plants	23|327	3	4	1	37	0.00916138	16.286	NA	COG:3065_Starvation-inducible_outer_membrane_lipoprotein
Pathogenic in plants	23|327	3	6	1	60	0.00572585	20.333	NA	COG:3558_Uncharacterized_protein_conserved_in_bacteria
Pathogenic in plants	23|327	8	27	0	34	0.00498622	Infinity	NA	COG:3866_Pectate_lyase
Pathogenic in plants	23|327	9	9	0	15	0.00139043	Infinity	NA	COG:4875_Uncharacterized_protein_conserved_in_bacteria_with_a_cystatin-like_fold
Psychrophilic	25|785	0	45	125	756	0.00257903	0	NA	COG:2905_Predicted_signal-transduction_protein_containing_cAMP-binding_and_CBS_domains
Psychrophilic	25|785	0	70	165	1236	0.0003179	0	NA	COG:835_Chemotaxis_signal_transduction_protein
Psychrophilic	25|785	0	28	198	472	0.000128192	0	NA	COG:2353_Uncharacterized_conserved_protein
Psychrophilic	25|785	1	25	113	317	0.00862363	0.146	NA	COG:2193_Bacterioferritin_(cytochrome_b1)
Psychrophilic	25|785	1	15	165	252	0.00696945	0.158	NA	COG:425_Predicted_redox_protein__regulator_of_disulfide_bond_formation
Psychrophilic	25|785	2	44	270	1029	0.00424957	0.209	NA	COG:537_Diadenosine_tetraphosphate_(Ap4A)_hydrolase_and_other_HIT_family_hydrolases
Psychrophilic	25|785	4	165	373	3005	5.70615e-05	0.214	NA	COG:834_ABC-type_amino_acid_transport/signal_transduction_systems__periplasmic_component/domain
Psychrophilic	25|785	2	10	139	81	0.00185281	0.264	NA	COG:3125_Heme/copper-type_cytochrome/quinol_oxidase__subunit_4
Psychrophilic	25|785	4	205	328	4666	0.0035683	0.291	NA	COG:1846_Transcriptional_regulators
Psychrophilic	25|785	4	46	205	633	0.00560505	0.327	NA	COG:764_3-hydroxymyristoyl/3-hydroxydecanoyl-(acyl_carrier_protein)_dehydratases
Psychrophilic	25|785	4	33	199	438	0.00880778	0.346	NA	COG:1764_Predicted_redox_protein__regulator_of_disulfide_bond_formation
Psychrophilic	25|785	7	202	413	4238	0.00346494	0.377	NA	COG:2204_Response_regulator_containing_CheY-like_receiver__AAA-type_ATPase__and_DNA-binding_domains
Psychrophilic	25|785	22	4	399	340	0.00206569	1.567	NA	COG:202_DNA-directed_RNA_polymerase__alpha_subunit/40_kD_subunit
Psychrophilic	25|785	20	6	369	416	0.00427691	1.636	NA	COG:148_Enolase
Psychrophilic	25|785	23	2	461	364	0.000147316	1.646	NA	COG:86_DNA-directed_RNA_polymerase__beta'_subunit/160_kD_subunit
Psychrophilic	25|785	17	4	305	341	0.00301734	1.715	NA	COG:74_Succinyl-CoA_synthetase__alpha_subunit
Psychrophilic	25|785	23	2	404	353	5.82912e-05	1.724	NA	COG:85_DNA-directed_RNA_polymerase__beta_subunit/140_kD_subunit
Psychrophilic	25|785	17	8	228	370	0.00542091	1.784	NA	COG:799_Uncharacterized_homolog_of_plant_Iojap_protein
Psychrophilic	25|785	17	4	270	331	0.00133377	1.802	NA	COG:45_Succinyl-CoA_synthetase__beta_subunit
Psychrophilic	25|785	11	1	94	95	0.00550446	1.843	NA	COG:2960_Uncharacterized_protein_conserved_in_bacteria
Psychrophilic	25|785	10	0	179	180	0.00177194	2.006	NA	COG:2916_DNA-binding_protein_H-NS
Psychrophilic	25|785	21	3	251	330	2.26204e-05	2.025	NA	COG:1217_Predicted_membrane_GTPase_involved_in_stress_response
Psychrophilic	25|785	19	6	240	489	1.85554e-05	2.309	NA	COG:532_Translation_initiation_factor_2_(IF-2;_GTPase)
Psychrophilic	25|785	9	7	81	275	0.00494094	2.472	NA	COG:2609_Pyruvate_dehydrogenase_complex__dehydrogenase_(E1)_component
Psychrophilic	25|785	9	3	19	50	0.00255999	2.724	NA	COG:3076_Uncharacterized_protein_conserved_in_bacteria
Psychrophilic	25|785	13	12	135	581	0.000279763	2.758	NA	COG:21_Transketolase
Psychrophilic	25|785	13	16	131	700	0.000288862	2.844	NA	COG:469_Pyruvate_kinase
Psychrophilic	25|785	8	23	71	721	0.00640326	2.879	NA	COG:441_Threonyl-tRNA_synthetase
Psychrophilic	25|785	9	12	71	427	0.00194423	3.006	NA	COG:274_Deoxyribose-phosphate_aldolase
Psychrophilic	25|785	16	12	163	711	1.02623e-05	3.064	NA	COG:462_Phosphoribosylpyrophosphate_synthetase
Psychrophilic	25|785	5	2	74	256	0.00893358	3.185	NA	COG:2740_Predicted_nucleic-acid-binding_protein_implicated_in_transcription_termination
Psychrophilic	25|785	7	18	57	621	0.00479782	3.331	NA	COG:703_Shikimate_kinase
Psychrophilic	25|785	6	19	60	780	0.00875058	3.36	NA	COG:15_Adenylosuccinate_lyase
Psychrophilic	25|785	6	19	38	630	0.00329601	4.219	NA	COG:138_AICAR_transformylase/IMP_cyclohydrolase_PurH_(only_IMP_cyclohydrolase_domain_in_Aful)
Psychrophilic	25|785	5	4	26	196	0.00272512	4.744	NA	COG:3957_Phosphoketolase
Psychrophilic	25|785	4	21	19	638	0.00777921	5.533	NA	COG:536_Predicted_GTPase
Psychrophilic	25|785	11	15	77	1057	7.79848e-07	6.231	NA	COG:483_Archaeal_fructose-1_6-bisphosphatase_and_related_enzymes_of_inositol_monophosphatase_family
Psychrophilic	25|785	3	0	35	199	0.00385088	6.686	NA	COG:5557_Polysulphide_reductase
Psychrophilic	25|785	3	23	2	234	0.00764533	13.615	NA	COG:1979_Uncharacterized_oxidoreductases__Fe-dependent_alcohol_dehydrogenase_family
Psychrophilic	25|785	3	4	2	84	0.00251978	18.429	NA	COG:5646_Uncharacterized_conserved_protein
Radioresistance	16|903	0	25	78	200	0.000563368	0	NA	COG:4957_Predicted_transcriptional_regulator
Radioresistance	16|903	10	4	149	285	0.00794714	2.081	NA	COG:1278_Cold_shock_proteins
Radioresistance	16|903	18	68	295	2890	0.00114121	2.26	NA	COG:747_ABC-type_dipeptide_transport_system__periplasmic_component
Radioresistance	16|903	11	72	168	2964	0.00561469	2.471	NA	COG:1051_ADP-ribose_pyrophosphatase
Radioresistance	16|903	15	3	213	450	1.5218e-05	2.594	NA	COG:3637_Opacity_protein_and_related_surface_antigens
Radioresistance	16|903	9	21	273	2156	0.00486052	2.669	NA	COG:513_Superfamily_II_DNA_and_RNA_helicases
Radioresistance	16|903	8	28	131	1462	0.00888261	2.702	NA	COG:1250_3-hydroxyacyl-CoA_dehydrogenase
Radioresistance	16|903	8	16	140	1010	0.00659871	2.738	NA	COG:719_ABC-type_transport_system_involved_in_Fe-S_cluster_assembly__permease_component
Radioresistance	16|903	9	38	156	2259	0.00326245	2.964	NA	COG:778_Nitroreductase
Radioresistance	16|903	17	97	337	6369	7.15926e-05	2.967	NA	COG:1960_Acyl-CoA_dehydrogenases
Radioresistance	16|903	8	27	119	1522	0.00357727	3.152	NA	COG:824_Predicted_thioesterase
Radioresistance	16|903	10	3	148	480	9.25996e-05	3.264	NA	COG:396_ABC-type_transport_system_involved_in_Fe-S_cluster_assembly__ATPase_component
Radioresistance	16|903	5	7	23	193	0.00843015	3.913	NA	COG:5637_Predicted_integral_membrane_protein
Radioresistance	16|903	8	50	41	1300	0.000636718	4.511	NA	COG:1404_Subtilisin-like_serine_proteases
Radioresistance	16|903	4	15	78	1771	0.00807511	4.991	NA	COG:4783_Putative_Zn-dependent_protease__contains_TPR_repeats
Radioresistance	16|903	4	36	43	2289	0.00733609	5.423	NA	COG:444_ABC-type_dipeptide/oligopeptide/nickel_transport_system__ATPase_component
Radioresistance	16|903	9	67	50	2541	3.05438e-05	6.137	NA	COG:667_Predicted_oxidoreductases_(related_to_aryl-alcohol_dehydrogenases)
Radioresistance	16|903	5	14	28	678	0.00105636	6.635	NA	COG:1042_Acyl-CoA_synthetase_(NDP_forming)
Radioresistance	16|903	3	6	14	287	0.00942641	7.167	NA	COG:2129_Predicted_phosphoesterases__related_to_the_Icc_protein
Radioresistance	16|903	3	15	23	978	0.00933973	7.254	NA	COG:705_Uncharacterized_membrane_protein_(homolog_of_Drosophila_rhomboid)
Radioresistance	16|903	7	92	67	7131	5.85124e-05	7.596	NA	COG:840_Methyl-accepting_chemotaxis_protein
Radioresistance	16|903	3	19	13	744	0.00863862	7.941	NA	COG:4608_ABC-type_oligopeptide_transport_system__ATPase_component
Radioresistance	16|903	3	14	7	490	0.00313579	12.529	NA	COG:3764_Sortase_(surface_protein_transpeptidase)
Radioresistance	16|903	2	2	52	1265	0.00933777	12.663	NA	COG:4638_Phenylpropionate_dioxygenase_and_related_ring-hydroxylating_dioxygenases__large_terminal_subunit
Radioresistance	16|903	2	1	19	344	0.00910363	12.737	NA	COG:2968_Uncharacterized_conserved_protein
Radioresistance	16|903	3	11	9	568	0.0020597	13.738	NA	COG:1373_Predicted_ATPase_(AAA+_superfamily)
Radioresistance	16|903	2	2	9	371	0.00434774	21.111	NA	COG:2840_Uncharacterized_protein_conserved_in_bacteria
Radioresistance	16|903	2	4	1	163	0.00308289	54.667	NA	COG:62_Uncharacterized_conserved_protein
Shape=coccus vs rod	105|611	0	78	25	234	0.00207111	0	NA	COG:1438_Arginine_repressor
Shape=coccus vs rod	105|611	1	13	171	63	1.02581e-06	0.098	NA	COG:1952_Preprotein_translocase_subunit_SecB
Shape=coccus vs rod	105|611	2	59	64	352	0.00865544	0.213	NA	COG:594_RNase_P_protein_component
Shape=coccus vs rod	105|611	3	138	72	701	0.00231502	0.228	NA	COG:483_Archaeal_fructose-1_6-bisphosphatase_and_related_enzymes_of_inositol_monophosphatase_family
Shape=coccus vs rod	105|611	8	119	148	430	2.45133e-07	0.246	NA	COG:462_Phosphoribosylpyrophosphate_synthetase
Shape=coccus vs rod	105|611	10	568	28	376	6.3087e-05	0.25	NA	COG:4636_Uncharacterized_protein_conserved_in_cyanobacteria
Shape=coccus vs rod	105|611	3	21	99	124	0.00205524	0.282	NA	COG:2161_Antitoxin_of_toxin-antitoxin_stability_system
Shape=coccus vs rod	105|611	4	66	88	371	0.00373122	0.298	NA	COG:781_Transcription_termination_factor
Shape=coccus vs rod	105|611	4	40	112	277	0.00376524	0.316	NA	COG:2171_Tetrahydrodipicolinate_N-succinyltransferase
Shape=coccus vs rod	105|611	10	66	174	302	3.65805e-05	0.36	NA	COG:192_S-adenosylmethionine_synthetase
Shape=coccus vs rod	105|611	16	102	168	335	1.03191e-05	0.406	NA	COG:54_Riboflavin_synthase_beta-chain
Shape=coccus vs rod	105|611	7	32	56	79	0.00782409	0.433	NA	COG:1098_Predicted_RNA_binding_protein_(contains_ribosomal_protein_S1_domain)
Shape=coccus vs rod	105|611	15	105	171	440	0.000223306	0.447	NA	COG:563_Adenylate_kinase_and_related_kinases
Shape=coccus vs rod	105|611	17	55	212	221	6.03765e-05	0.482	NA	COG:511_Biotin_carboxyl_carrier_protein
Shape=coccus vs rod	105|611	15	63	207	327	0.000625127	0.496	NA	COG:822_NifU_homolog_involved_in_Fe-S_cluster_formation
Shape=coccus vs rod	105|611	21	82	189	294	0.00026844	0.521	NA	COG:532_Translation_initiation_factor_2_(IF-2;_GTPase)
Shape=coccus vs rod	105|611	53	96	331	171	6.07143e-11	0.539	NA	COG:86_DNA-directed_RNA_polymerase__beta'_subunit/160_kD_subunit
Shape=coccus vs rod	105|611	22	44	255	193	0.000507492	0.586	NA	COG:1185_Polyribonucleotide_nucleotidyltransferase_(polynucleotide_phosphorylase)
Shape=coccus vs rod	105|611	33	127	279	519	0.00030723	0.59	NA	COG:629_Single-stranded_DNA-binding_protein
Shape=coccus vs rod	105|611	35	54	287	152	7.89418e-06	0.602	NA	COG:105_Nucleoside_diphosphate_kinase
Shape=coccus vs rod	105|611	27	87	226	360	0.00272923	0.614	NA	COG:39_Malate/lactate_dehydrogenases
Shape=coccus vs rod	105|611	24	27	333	104	3.53476e-05	0.618	NA	COG:1862_Preprotein_translocase_subunit_YajC
Shape=coccus vs rod	105|611	26	49	260	233	0.00419464	0.657	NA	COG:355_F0F1-type_ATP_synthase__epsilon_subunit_(mitochondrial_delta_subunit)
Shape=coccus vs rod	105|611	22	4	84	70	0.00447527	1.551	NA	COG:2261_Predicted_membrane_protein
Shape=coccus vs rod	105|611	48	27	223	342	9.35435e-05	1.622	NA	COG:191_Fructose/tagatose_bisphosphate_aldolase
Shape=coccus vs rod	105|611	58	76	256	742	3.56942e-05	1.687	NA	COG:71_Molecular_chaperone_(small_heat_shock_protein)
Shape=coccus vs rod	105|611	49	273	170	1751	0.000748948	1.72	NA	COG:589_Universal_stress_protein_UspA_and_related_nucleotide-binding_proteins
Shape=coccus vs rod	105|611	30	23	111	227	0.00114812	1.724	NA	COG:1970_Large-conductance_mechanosensitive_channel
Shape=coccus vs rod	105|611	31	173	174	1874	0.00303633	1.789	NA	COG:747_ABC-type_dipeptide_transport_system__periplasmic_component
Shape=coccus vs rod	105|611	27	73	54	307	0.00729486	1.805	NA	COG:1014_Pyruvate:ferredoxin_oxidoreductase_and_related_2-oxoacid:ferredoxin_oxidoreductases__gamma_subunit
Shape=coccus vs rod	105|611	19	55	135	852	0.00916749	1.877	NA	COG:437_Fe-S-cluster-containing_hydrogenase_components_1
Shape=coccus vs rod	105|611	26	48	165	724	0.001259	1.893	NA	COG:2010_Cytochrome_c__mono-_and_diheme_variants
Shape=coccus vs rod	105|611	22	126	52	639	0.00647706	1.975	NA	COG:1252_NADH_dehydrogenase__FAD-containing_subunit
Shape=coccus vs rod	105|611	19	2	20	24	0.000454232	1.99	NA	COG:2163_Ribosomal_protein_L14E/L6E/L27E
Shape=coccus vs rod	105|611	17	41	53	310	0.00785495	2.007	NA	COG:649_NADH:ubiquinone_oxidoreductase_49_kD_subunit_7
Shape=coccus vs rod	105|611	26	108	64	605	0.00233373	2.028	NA	COG:465_ATP-dependent_Zn_proteases
Shape=coccus vs rod	105|611	29	49	111	502	0.000252231	2.053	NA	COG:2146_Ferredoxin_subunits_of_nitrite_reductase_and_ring-hydroxylating_dioxygenases
Shape=coccus vs rod	105|611	21	96	46	483	0.00650945	2.064	NA	COG:78_Ornithine_carbamoyltransferase
Shape=coccus vs rod	105|611	20	97	62	687	0.00571804	2.065	NA	COG:693_Putative_intracellular_protease/amidase
Shape=coccus vs rod	105|611	26	40	37	159	0.00137644	2.087	NA	COG:3715_Phosphotransferase_system__mannose/fructose/N-acetylgalactosamine-specific_component_IIC
Shape=coccus vs rod	105|611	17	13	145	394	0.0012567	2.106	NA	COG:2353_Uncharacterized_conserved_protein
Shape=coccus vs rod	105|611	25	43	36	176	0.00115555	2.165	NA	COG:3716_Phosphotransferase_system__mannose/fructose/N-acetylgalactosamine-specific_component_IID
Shape=coccus vs rod	105|611	25	45	13	68	0.00806037	2.225	NA	COG:1035_Coenzyme_F420-reducing_hydrogenase__beta_subunit
Shape=coccus vs rod	105|611	19	71	45	434	0.00300272	2.247	NA	COG:166_Glucose-6-phosphate_isomerase
Shape=coccus vs rod	105|611	23	77	63	566	0.000635286	2.296	NA	COG:2905_Predicted_signal-transduction_protein_containing_cAMP-binding_and_CBS_domains
Shape=coccus vs rod	105|611	15	65	39	446	0.00623929	2.332	NA	COG:3383_Uncharacterized_anaerobic_dehydrogenase
Shape=coccus vs rod	105|611	12	122	61	1598	0.0095225	2.436	NA	COG:715_ABC-type_nitrate/sulfonate/bicarbonate_transport_systems__periplasmic_components
Shape=coccus vs rod	105|611	14	92	35	612	0.00519455	2.442	NA	COG:1064_Zn-dependent_alcohol_dehydrogenases
Shape=coccus vs rod	105|611	13	158	27	853	0.00819988	2.478	NA	COG:489_ATPases_involved_in_chromosome_partitioning
Shape=coccus vs rod	105|611	9	27	49	456	0.0092854	2.577	NA	COG:3324_Predicted_enzyme_related_to_lactoylglutathione_lyase
Shape=coccus vs rod	105|611	21	23	28	125	0.000251133	2.608	NA	COG:1259_Uncharacterized_conserved_protein
Shape=coccus vs rod	105|611	19	30	29	173	0.000376637	2.701	NA	COG:1148_Heterodisulfide_reductase__subunit_A_and_related_polyferredoxins
Shape=coccus vs rod	105|611	15	528	49	4749	0.00249845	2.705	NA	COG:596_Predicted_hydrolases_or_acyltransferases_(alpha/beta_hydrolase_superfamily)_
Shape=coccus vs rod	105|611	10	109	25	783	0.00917272	2.716	NA	COG:1404_Subtilisin-like_serine_proteases
Shape=coccus vs rod	105|611	16	69	24	326	0.00146024	2.745	NA	COG:717_Deoxycytidine_deaminase
Shape=coccus vs rod	105|611	11	16	23	132	0.00544326	2.746	NA	COG:832_Urea_amidohydrolase_(urease)_beta_subunit
Shape=coccus vs rod	105|611	33	420	100	3691	2.16611e-06	2.762	NA	COG:2197_Response_regulator_containing_a_CheY-like_receiver_domain_and_an_HTH_DNA-binding_domain
Shape=coccus vs rod	105|611	23	71	36	391	4.57389e-05	2.902	NA	COG:580_Glycerol_uptake_facilitator_and_related_permeases_(Major_Intrinsic_Protein_Family)
Shape=coccus vs rod	105|611	14	39	9	91	0.00770324	2.935	NA	COG:3259_Coenzyme_F420-reducing_hydrogenase__alpha_subunit
Shape=coccus vs rod	105|611	12	89	20	474	0.00563988	2.935	NA	COG:60_Isoleucyl-tRNA_synthetase
Shape=coccus vs rod	105|611	9	201	20	1359	0.00951949	2.955	NA	COG:444_ABC-type_dipeptide/oligopeptide/nickel_transport_system__ATPase_component
Shape=coccus vs rod	105|611	12	9	45	189	0.000311288	2.971	NA	COG:271_Stress-induced_morphogen_(activity_unknown)
Shape=coccus vs rod	105|611	22	128	59	1139	2.7744e-05	2.978	NA	COG:3839_ABC-type_sugar_transport_systems__ATPase_components
Shape=coccus vs rod	105|611	21	88	44	637	4.81349e-05	2.982	NA	COG:431_Predicted_flavoprotein
Shape=coccus vs rod	105|611	17	92	49	890	0.000188423	2.989	NA	COG:1853_Conserved_protein/domain_typically_associated_with_flavoprotein_oxygenases__DIM6/NTAB_family
Shape=coccus vs rod	105|611	10	5	7	25	0.00766894	3.048	NA	COG:2037_Formylmethanofuran:tetrahydromethanopterin_formyltransferase
Shape=coccus vs rod	105|611	51	213	130	1973	3.08336e-11	3.125	NA	COG:1522_Transcriptional_regulators
Shape=coccus vs rod	105|611	15	162	57	2112	0.000204321	3.225	NA	COG:2141_Coenzyme_F420-dependent_N5_N10-methylene_tetrahydromethanopterin_reductase_and_related_flavin-dependent_oxidoreductases
Shape=coccus vs rod	105|611	28	44	36	264	7.61052e-07	3.241	NA	COG:1545_Predicted_nucleic-acid-binding_protein_containing_a_Zn-ribbon
Shape=coccus vs rod	105|611	10	57	30	622	0.00221672	3.244	NA	COG:1974_SOS-response_transcriptional_repressors_(RecA-mediated_autopeptidases)
Shape=coccus vs rod	105|611	19	33	45	372	6.93313e-06	3.386	NA	COG:1080_Phosphoenolpyruvate-protein_kinase_(PTS_system_EI_component_in_bacteria)
Shape=coccus vs rod	105|611	10	22	14	138	0.00228142	3.393	NA	COG:3957_Phosphoketolase
Shape=coccus vs rod	105|611	11	14	28	191	0.000387298	3.441	NA	COG:5012_Predicted_cobalamin_binding_protein
Shape=coccus vs rod	105|611	12	469	23	3152	0.00110993	3.444	NA	COG:4974_Site-specific_recombinase_XerD
Shape=coccus vs rod	105|611	10	24	56	612	0.000581161	3.508	NA	COG:2080_Aerobic-type_carbon_monoxide_dehydrogenase__small_subunit_CoxS/CutS_homologs
Shape=coccus vs rod	105|611	20	163	40	1254	1.26299e-05	3.536	NA	COG:1063_Threonine_dehydrogenase_and_related_Zn-dependent_dehydrogenases
Shape=coccus vs rod	105|611	12	6	18	78	9.77266e-05	3.556	NA	COG:1908_Coenzyme_F420-reducing_hydrogenase__delta_subunit
Shape=coccus vs rod	105|611	7	54	24	720	0.00626267	3.557	NA	COG:1251_NAD(P)H-nitrite_reductase
Shape=coccus vs rod	105|611	12	147	22	1066	0.000540441	3.732	NA	COG:365_Acyl-coenzyme_A_synthetases/AMP-(fatty)_acid_ligases
Shape=coccus vs rod	105|611	14	26	18	175	0.000114836	3.753	NA	COG:3634_Alkyl_hydroperoxide_reductase__large_subunit
Shape=coccus vs rod	105|611	16	86	18	413	0.000117092	3.756	NA	COG:620_Methionine_synthase_II_(cobalamin-independent)
Shape=coccus vs rod	105|611	8	57	21	620	0.00301641	3.757	NA	COG:404_Glycine_cleavage_system_T_protein_(aminomethyltransferase)
Shape=coccus vs rod	105|611	12	192	25	1573	0.000455204	3.76	NA	COG:667_Predicted_oxidoreductases_(related_to_aryl-alcohol_dehydrogenases)
Shape=coccus vs rod	105|611	9	181	9	710	0.0053309	3.784	NA	COG:312_Predicted_Zn-dependent_proteases_and_their_inactivated_homologs
Shape=coccus vs rod	105|611	8	144	28	2032	0.00239047	3.872	NA	COG:1566_Multidrug_resistance_efflux_pump
Shape=coccus vs rod	105|611	6	64	11	510	0.00956798	4.06	NA	COG:1541_Coenzyme_F390_synthetase
Shape=coccus vs rod	105|611	7	68	10	428	0.00622651	4.088	NA	COG:113_Delta-aminolevulinic_acid_dehydratase
Shape=coccus vs rod	105|611	8	33	11	223	0.00271178	4.151	NA	COG:529_Adenylylsulfate_kinase_and_related_kinases
Shape=coccus vs rod	105|611	6	53	9	359	0.00995892	4.158	NA	COG:379_Quinolinate_synthase
Shape=coccus vs rod	105|611	16	98	18	525	3.54516e-05	4.234	NA	COG:446_Uncharacterized_NAD(FAD)-dependent_dehydrogenases
Shape=coccus vs rod	105|611	22	158	16	542	5.81046e-06	4.263	NA	COG:464_ATPases_of_the_AAA+_class
Shape=coccus vs rod	105|611	15	5	7	33	2.97998e-05	4.286	NA	COG:1773_Rubredoxin
Shape=coccus vs rod	105|611	8	90	12	624	0.0024375	4.327	NA	COG:616_Periplasmic_serine_proteases_(ClpP_class)
Shape=coccus vs rod	105|611	8	85	7	347	0.00472275	4.35	NA	COG:1363_Cellulase_M_and_related_proteins
Shape=coccus vs rod	105|611	8	27	24	434	0.000881155	4.362	NA	COG:753_Catalase
Shape=coccus vs rod	105|611	13	54	19	411	6.95236e-05	4.391	NA	COG:302_GTP_cyclohydrolase_I
Shape=coccus vs rod	105|611	9	48	13	349	0.00103756	4.397	NA	COG:579_Predicted_dehydrogenase
Shape=coccus vs rod	105|611	10	59	13	393	0.000535663	4.526	NA	COG:1514_2'-5'_RNA_ligase
Shape=coccus vs rod	105|611	8	56	11	404	0.0015079	4.716	NA	COG:155_Sulfite_reductase__beta_subunit_(hemoprotein)
Shape=coccus vs rod	105|611	6	126	7	728	0.00763276	4.773	NA	COG:2265_SAM-dependent_methyltransferases_related_to_tRNA_(uracil-5-)-methyltransferase
Shape=coccus vs rod	105|611	9	7	5	40	0.000676678	5.063	NA	COG:3330_Uncharacterized_protein_conserved_in_bacteria
Shape=coccus vs rod	105|611	6	49	8	371	0.00425525	5.168	NA	COG:2805_Tfp_pilus_assembly_protein__pilus_retraction_ATPase_PilT
Shape=coccus vs rod	105|611	5	116	11	1454	0.00524666	5.503	NA	COG:1167_Transcriptional_regulators_containing_a_DNA-binding_HTH_domain_and_an_aminotransferase_domain_(MocR_family)_and_their_eukaryotic_orthologs
Shape=coccus vs rod	105|611	9	191	42	5202	8.10699e-05	5.619	NA	COG:840_Methyl-accepting_chemotaxis_protein
Shape=coccus vs rod	105|611	6	113	7	778	0.00360817	5.654	NA	COG:1305_Transglutaminase-like_enzymes__putative_cysteine_proteases
Shape=coccus vs rod	105|611	20	32	6	85	5.5797e-06	5.833	NA	COG:2048_Heterodisulfide_reductase__subunit_B
Shape=coccus vs rod	105|611	23	122	18	652	1.37214e-08	5.904	NA	COG:2220_Predicted_Zn-dependent_hydrolases_of_the_beta-lactamase_fold
Shape=coccus vs rod	105|611	6	32	4	147	0.00517747	5.961	NA	COG:2872_Predicted_metal-dependent_hydrolases_related_to_alanyl-tRNA_synthetase_HxxxH_domain
Shape=coccus vs rod	105|611	19	25	3	39	0.000142483	6.045	NA	COG:3355_Predicted_transcriptional_regulator
Shape=coccus vs rod	105|611	4	4	6	71	0.00566972	6.417	NA	COG:3881_Uncharacterized_protein_conserved_in_bacteria
Shape=coccus vs rod	105|611	5	82	5	575	0.00499542	6.667	NA	COG:7_Uroporphyrinogen-III_methylase
Shape=coccus vs rod	105|611	4	11	5	125	0.0070396	6.933	NA	COG:2738_Predicted_Zn-dependent_protease
Shape=coccus vs rod	105|611	4	34	7	482	0.00527967	7.353	NA	COG:4608_ABC-type_oligopeptide_transport_system__ATPase_component
Shape=coccus vs rod	105|611	5	11	5	113	0.00227302	7.375	NA	COG:748_Putative_heme_iron_utilization_protein
Shape=coccus vs rod	105|611	8	31	11	387	7.21128e-05	7.422	NA	COG:1884_Methylmalonyl-CoA_mutase__N-terminal_domain/subunit
Shape=coccus vs rod	105|611	6	66	5	450	0.00140676	7.583	NA	COG:133_Tryptophan_synthase_beta_chain
Shape=coccus vs rod	105|611	10	118	13	1299	9.20181e-06	7.885	NA	COG:1116_ABC-type_nitrate/sulfonate/bicarbonate_transport_system__ATPase_component
Shape=coccus vs rod	105|611	4	13	5	165	0.00453162	8	NA	COG:3534_Alpha-L-arabinofuranosidase
Shape=coccus vs rod	105|611	9	33	6	227	5.03086e-05	8.321	NA	COG:1054_Predicted_sulfurtransferase
Shape=coccus vs rod	105|611	3	2	30	403	0.00352774	8.66	NA	COG:1291_Flagellar_motor_component
Shape=coccus vs rod	105|611	3	11	5	202	0.00946767	8.871	NA	COG:3504_Type_IV_secretory_pathway__VirB9_components
Shape=coccus vs rod	105|611	12	82	5	379	4.70619e-06	9.804	NA	COG:1042_Acyl-CoA_synthetase_(NDP_forming)
Shape=coccus vs rod	105|611	6	3	7	100	4.10074e-05	10.19	NA	COG:3954_Phosphoribulokinase
Shape=coccus vs rod	105|611	3	10	9	399	0.00432749	10.462	NA	COG:3038_Cytochrome_B561
Shape=coccus vs rod	105|611	19	84	7	431	9.88567e-10	11.542	NA	COG:58_Glucan_phosphorylase
Shape=coccus vs rod	105|611	5	7	8	224	0.000120702	12.083	NA	COG:2864_Cytochrome_b_subunit_of_formate_dehydrogenase
Shape=coccus vs rod	105|611	9	26	6	282	2.35043e-06	12.343	NA	COG:369_Sulfite_reductase__alpha_subunit_(flavoprotein)
Shape=coccus vs rod	105|611	3	7	2	81	0.00819764	12.45	NA	COG:5640_Secreted_trypsin-like_serine_protease
Shape=coccus vs rod	105|611	4	3	2	43	0.00174875	12.857	NA	COG:3556_Predicted_membrane_protein
Shape=coccus vs rod	105|611	11	51	5	424	1.48453e-07	15.223	NA	COG:364_Glucose-6-phosphate_1-dehydrogenase
Shape=coccus vs rod	105|611	4	41	2	346	0.00191475	15.467	NA	COG:2390_Transcriptional_regulator__contains_sigma_factor-related_N-terminal_domain
Shape=coccus vs rod	105|611	3	100	3	1701	0.00317286	16.544	NA	COG:2200_FOG:_EAL_domain
Shape=coccus vs rod	105|611	5	30	4	483	0.000105879	17.393	NA	COG:4773_Outer_membrane_receptor_for_ferric_coprogen_and_ferric-rhodotorulic_acid
Shape=coccus vs rod	105|611	6	74	1	274	0.000646012	20.625	NA	COG:1985_Pyrimidine_reductase__riboflavin_biosynthesis
Shape=coccus vs rod	105|611	4	6	3	171	0.000146602	23.2	NA	COG:3659_Carbohydrate-selective_porin
Shape=coccus vs rod	105|611	4	50	1	342	0.00139321	25.407	NA	COG:1562_Phytoene/squalene_synthetase
Shape=coccus vs rod	105|611	6	46	1	226	0.000196477	26.192	NA	COG:1690_Uncharacterized_conserved_protein
Shape=coccus vs rod	105|611	4	57	1	420	0.00106272	27.607	NA	COG:445_NAD/FAD-utilizing_enzyme_apparently_involved_in_cell_division
Shape=coccus vs rod	105|611	6	13	1	90	7.91722e-05	28.737	NA	COG:3932_Uncharacterized_ABC-type_transport_system__permease_components
Shape=coccus vs rod	105|611	2	18	1	333	0.00881177	33.4	NA	COG:3608_Predicted_deacylase
Shape=coccus vs rod	105|611	2	2	1	68	0.00672069	34.5	NA	COG:4326_Sporulation_control_protein
Shape=coccus vs rod	105|611	3	0	2	76	0.000117206	39	NA	COG:5478_Predicted_small_integral_membrane_protein
Shape=coccus vs rod	105|611	2	4	2	348	0.00140289	58.333	NA	COG:1256_Flagellar_hook-associated_protein
Shape=coccus vs rod	105|611	2	7	0	84	0.00841515	Infinity	NA	COG:2031_Short_chain_fatty_acids_transporter
Shape=coccus vs rod	105|611	3	16	0	88	0.00488198	Infinity	NA	COG:2851_H+/citrate_symporter
Shape=coccus vs rod	105|611	2	35	0	527	0.00419485	Infinity	NA	COG:2133_Glucose/sorbosone_dehydrogenases
Shape=coccus vs rod	105|611	2	1	0	44	0.00277521	Infinity	NA	COG:4233_Uncharacterized_protein_predicted_to_be_involved_in_C-type_cytochrome_biogenesis
Shape=coccus vs rod	105|611	2	2	0	78	0.00180668	Infinity	NA	COG:4145_Na+/panthothenate_symporter
Shape=coccus vs rod	105|611	3	10	0	98	0.00128936	Infinity	NA	COG:4143_ABC-type_thiamine_transport_system__periplasmic_component
Thermophilic	142|785	0	45	45	320	0.00885298	0	NA	COG:1749_Flagellar_hook_protein_FlgE
Thermophilic	142|785	0	42	36	230	0.00749897	0	NA	COG:1027_Aspartate_ammonia-lyase
Thermophilic	142|785	0	51	73	484	0.00239134	0	NA	COG:208_Ribonucleotide_reductase__beta_subunit
Thermophilic	142|785	0	33	58	211	0.000781528	0	NA	COG:1866_Phosphoenolpyruvate_carboxykinase_(ATP)
Thermophilic	142|785	0	138	67	719	2.07745e-05	0	NA	COG:209_Ribonucleotide_reductase__alpha_subunit
Thermophilic	142|785	0	52	272	281	8.2044e-15	0	NA	COG:1217_Predicted_membrane_GTPase_involved_in_stress_response
Thermophilic	142|785	1	120	249	1825	1.03587e-05	0.069	NA	COG:513_Superfamily_II_DNA_and_RNA_helicases
Thermophilic	142|785	1	84	92	508	5.77713e-05	0.077	NA	COG:173_Aspartyl-tRNA_synthetase
Thermophilic	142|785	4	80	329	234	5.67614e-23	0.081	NA	COG:1185_Polyribonucleotide_nucleotidyltransferase_(polynucleotide_phosphorylase)
Thermophilic	142|785	1	70	11	59	0.00222287	0.09	NA	COG:2407_L-fucose_isomerase_and_related_proteins
Thermophilic	142|785	2	50	12	17	3.97197e-05	0.093	NA	COG:1635_Flavoprotein_involved_in_thiazole_biosynthesis
Thermophilic	142|785	4	143	175	580	6.78104e-11	0.117	NA	COG:462_Phosphoribosylpyrophosphate_synthetase
Thermophilic	142|785	1	166	39	783	0.00857111	0.126	NA	COG:1009_NADH:ubiquinone_oxidoreductase_subunit_5_(chain_L)/Multisubunit_Na+/H+_antiporter__MnhA_subunit
Thermophilic	142|785	3	119	141	597	2.9186e-07	0.129	NA	COG:469_Pyruvate_kinase
Thermophilic	142|785	2	130	71	560	0.00012648	0.135	NA	COG:12_Predicted_GTPase__probable_translation_factor
Thermophilic	142|785	7	111	139	239	2.28359e-12	0.161	NA	COG:499_S-adenosylhomocysteine_hydrolase
Thermophilic	142|785	2	34	587	1391	0.000671056	0.187	NA	COG:2885_Outer_membrane_protein_and_related_peptidoglycan-associated_(lipo)proteins
Thermophilic	142|785	17	116	404	228	1.19259e-28	0.2	NA	COG:202_DNA-directed_RNA_polymerase__alpha_subunit/40_kD_subunit
Thermophilic	142|785	2	136	46	607	0.00959281	0.206	NA	COG:13_Alanyl-tRNA_synthetase
Thermophilic	142|785	4	90	236	935	2.88231e-05	0.211	NA	COG:760_Parvulin-like_peptidyl-prolyl_isomerase
Thermophilic	142|785	1	6	182	91	0.00780261	0.214	NA	COG:1952_Preprotein_translocase_subunit_SecB
Thermophilic	142|785	2	27	73	157	0.0041524	0.217	NA	COG:813_Purine-nucleoside_phosphorylase
Thermophilic	142|785	2	22	125	210	0.00334695	0.223	NA	COG:1882_Pyruvate-formate_lyase
Thermophilic	142|785	4	115	122	705	0.000236039	0.228	NA	COG:516_IMP_dehydrogenase/GMP_reductase
Thermophilic	142|785	12	120	247	375	4.1371e-13	0.229	NA	COG:532_Translation_initiation_factor_2_(IF-2;_GTPase)
[truncated: 387 more rows]
