# Supplementary material for: Inferring gene function from evolutionary change in signatures of translation efficiency
Source: Genome Biol. 2014 Mar 3;15(3):R44. doi: 10.1186/gb-2014-15-3-r44 (PMC4054840; doi:10.1186/gb-2014-15-3-r44)
Supplement: Additional file 19 — A list of Escherichia coli strains used. [file gb-2014-15-3-r44-S19.xlsx]

## Sheet: List of E. coli strains.
Strain	Genotype	Source, Reference or Construction
MG1655		Lab stock
JW5851	∆pnp::Kan	Keio collection
JW5571	∆typA::Kan	Keio collection
JW0426	∆tig::Kan	Keio collection
JW5248	∆marR::Kan	Keio collection
JW3858	∆dtd::Kan	Keio collection
JW1666	∆pykF::Kan	Keio collection
JW5131	∆yccX::Kan	Keio collection
JW0345	∆yajL::Kan	Keio collection
JW0865	∆clpS::Kan	Keio collection
JW0719	∆mngR::Kan	Keio collection
JW0781	∆rhlE::Kan	Keio collection
JW0918	∆ssuD::Kan	Keio collection
JW2324	∆yfcA ::Kan	Keio collection
JW1822	∆yebS::Kan	Keio collection
JW1235	∆oppA::Kan	Keio collection
JW0914	∆pncB::Kan	Keio collection
JW3002	∆nudF::Kan	Keio collection
JW0202	∆gloB::Kan	Keio collection
JW5952	∆lsrR::Kan	Keio collection
JW2442	∆eutD::Kan	Keio collection
JW0764	∆moaA::Kan	Keio collection
JW3034	∆ttdB::Kan	Keio collection
JW5312	∆otsA::Kan	Keio collection
JW0014	∆dnaJ::Kan	Keio collection
JW5182	∆dsbB::Kan	Keio collection
KS01	As MG1655, only ∆pnp::Kan	MG1655 x P1 (JW5851)
KS02	As MG1655, only ∆typA::Kan	MG1655 x P1 (JW5571)
KS03	As MG1655, only ∆tig::Kan	MG1655 x P1 (JW0426)
KS04	As MG1655, only ∆marR::Kan	MG1655 x P1 (JW5248)
KS05	As MG1655, only ∆dtd::Kan	MG1655 x P1 (JW3858)
KS06	As MG1655, only ∆pykF::Kan	MG1655 x P1 (JW1666)
KS07	As MG1655, only ∆yccX::Kan	MG1655 x P1 (JW5131)
KS08	As MG1655, only ∆yajL::Kan	MG1655 x P1 (JW0345)
KS09	As MG1655, only ∆clpS::Kan	MG1655 x P1 (JW0865)
KS10	As MG1655, only ∆mngR::Kan	MG1655 x P1 (JW0719)
KS11	As MG1655, only ∆rhlE::Kan	MG1655 x P1 (JW0781)
KS12	As MG1655, only ∆ssuD::Kan	MG1655 x P1 (JW0918)
KS13	As MG1655, only ∆yfcA ::Kan	MG1655 x P1 (JW2324)
KS14	As MG1655, only ∆yebS::Kan	MG1655 x P1 (JW1922)
KS15	As MG1655, only ∆oppA::Kan	MG1655 x P1 (JW1235)
KS16	As MG1655, only ∆pncB::Kan	MG1655 x P1 (JW0914)
KS17	As MG1655, only ∆nudF::Kan	MG1655 x P1 (JW3002)
KS18	As MG1655, only ∆gloB::Kan	MG1655 x P1 (JW0202)
KS19	As MG1655, only ∆lsrR::Kan	MG1655 x P1 (JW5952)
KS20	As MG1655, only ∆eutD::Kan	MG1655 x P1 (JW2442)
KS21	As MG1655, only ∆moaA::Kan	MG1655 x P1 (JW0764)
KS22	As MG1655, only ∆ttdB::Kan	MG1655 x P1 (JW3034)
KS23	As MG1655, only ∆dsbB::Kan	MG1655 x P1 (JW5182)
JW0112	∆lpd::Kan	Keio collection
JW1671	∆sufD::Kan	Keio collection
JW1122	∆icd::Kan	Keio collection
JW1268	∆ybhJ::Kan	Keio collection
JW0866	∆clpA::Kan	Keio collection
JW2669	∆recA::Kan	Keio collection
JW0044	∆yaaU::Kan	Keio collection
JW3820	∆fre::Kan	Keio collection
JW3652	∆yidH::Kan	Keio collection
AF66	MG1655∆lac∆lon146::Tet	J Bacteriol 2005, 187(12):4207-13.
JW3587	∆gpmM::Kan	Keio collection
JW2722	∆cysD::Kan	Keio collection
JW0610	∆ybeQ::Kan	Keio collection
JW2196	∆napF::Kan	Keio collection
JW2554	∆rseC::Kan	Keio collection
KS24	As MG1655, only ∆lpd::Kan	MG1655 x P1 (JW0112)
KS25	As MG1655, only ∆sufD::Kan	MG1655 x P1 (JW1671)
KS26	As MG1655, only ∆icd::Kan	MG1655 x P1 (JW1122)
KS27	As MG1655, only ∆ybhJ::Kan	MG1655 x P1 (JW1268)
KS28	As MG1655, only ∆clpA::Kan	MG1655 x P1 (JW0866)
KS29	As MG1655, only ∆recA::Kan	MG1655 x P1 (JW2669)
KS30	As MG1655, only ∆yaaU::Kan	MG1655 x P1 (JW0044)
KS31	As MG1655, only ∆fre::Kan	MG1655 x P1 (JW3820)
KS32	As MG1655, only ∆yidH::Kan	MG1655 x P1 (JW3652)
KS33	As MG1655, only ∆gpmM::Kan	MG1655 x P1 (JW3587)
KS34	As MG1655, only ∆cysD::Kan	MG1655 x P1 (JW2722)
KS35	As MG1655, only ∆ybeQ::Kan	MG1655 x P1 (JW0610)
KS36	As MG1655, only ∆napF::Kan	MG1655 x P1 (JW2196)
KS37	As MG1655, only ∆rseC::Kan	MG1655 x P1 (JW2554)
JW2654	∆prox::Kan	Keio collection
JW5153	∆flgH::Kan	Keio collection
JW3331	∆cysG::Kan	Keio collection
JW4327	∆yjjB::Kan	Keio collection
JW1119	∆mnmA::Kan	Keio collection
JW0188	∆nlpE::Kan	Keio collection
KS38	As MG1655, only ∆prox::Kan	MG1655 x P1 (JW2654)
KS39	As MG1655, only ∆flgH::Kan	MG1655 x P1 (JW5153)
KS40	As MG1655, only ∆cysG::Kan	MG1655 x P1 (JW3331)
KS41	As MG1655, only ∆yjjB::Kan	MG1655 x P1 (JW4327)
KS42	As MG1655, only ∆mnmA::Kan	MG1655 x P1 (JW1119)
KS43	As MG1655, only ∆nlpE::Kan	MG1655 x P1 (JW0188)
KS44	As MG1655, only ∆otsA::Kan	MG1655 x P1 (JW5312)
KS45	As MG1655, only ∆dnaJ::Kan	MG1655 x P1 (JW0014)
KS46	As KS01, only pCA24N-Pnp::Cam	transformation, this work
KS47	As KS02, only pCA24N-TypA::Cam	transformation, this work
KS48	As KS03, only pCA24N-Tig::Cam	transformation, this work
KS49	As KS04, only pCA24N-MarR::Cam	transformation, this work
KS50	As KS05, only pCA24N-Dtd::Cam	transformation, this work
KS51	As KS06, only pCA24N-PykF::Cam	transformation, this work
KS52	As KS07, only pCA24N-YccX::Cam	transformation, this work
KS53	As KS08, only pCA24N-YajL::Cam	transformation, this work
KS54	As KS09, only pCA24N-ClpS::Cam	transformation, this work
KS55	As KS10, only pCA24N-MngR::Cam	transformation, this work
KS56	As KS11, only pCA24N-RhlE::Cam	transformation, this work
KS57	As KS12, only pCA24N-SsuD::Cam	transformation, this work
KS58	As KS13, only pCA24N-YfcA::Cam	transformation, this work
KS59	As KS14, only pCA24N-YebS::Cam	transformation, this work
KS60	As KS15, only pCA24N-OppA::Cam	transformation, this work
KS61	As KS16, only pCA24N-PncB::Cam	transformation, this work
KS62	As KS17, only pCA24N-NudF::Cam	transformation, this work
KS63	As KS18, only pCA24N-GloB::Cam	transformation, this work
KS64	As KS19, only pCA24N-LsrR::Cam	transformation, this work
KS65	As KS20, only pCA24N-EutD::Cam	transformation, this work
KS66	As KS21, only pCA24N-MoaA::Cam	transformation, this work
KS67	As KS22, only pCA24N-TtdB::Cam	transformation, this work
KS68	As KS23, only pCA24N-DsbB::Cam	transformation, this work
KS69	As KS24, only pCA24N-Lpd::Cam	transformation, this work
KS70	As KS25, only pCA24N-SufD::Cam	transformation, this work
KS71	As KS26, only pCA24N-Icd::Cam	transformation, this work
KS72	As KS27, only pCA24N-YbhJ::Cam	transformation, this work
KS73	As KS28, only pCA24N-ClpA::Cam	transformation, this work
KS74	As KS29, only pCA24N-RecA::Cam	transformation, this work
KS75	As KS30, only pCA24N-YaaU::Cam	transformation, this work
KS76	As KS31, only pCA24N-Fre::Cam	transformation, this work
KS77	As KS32, only pCA24N-YidH::Cam	transformation, this work
KS78	As KS33, only pCA24N-GpmM::Cam	transformation, this work
KS79	As KS34, only pCA24N-CysD::Cam	transformation, this work
KS80	As KS35, only pCA24N-YbeQ::Cam	transformation, this work
KS81	As KS36, only pCA24N-NapF::Cam	transformation, this work
KS82	As KS37, only pCA24N-RseC::Cam	transformation, this work
KS83	As KS38, only pCA24N-ProX::Cam	transformation, this work
KS84	As KS39, only pCA24N-FlgH::Cam	transformation, this work
KS85	As KS40, only pCA24N-CysG::Cam	transformation, this work
KS86	As KS41, only pCA24N-YjjB::Cam	transformation, this work
KS87	As KS42, only pCA24N-MnmA::Cam	transformation, this work
KS88	As KS43, only pCA24N-NlpE::Cam	transformation, this work
KS89	As KS44, only pCA24N-OtsA::Cam	transformation, this work
KS90	As KS45, only pCA24N-DnaJ::Cam	transformation, this work
